# Supplementary material for: Sleep quality of college students in Fujian and its influencing factors: A cross-sectional study
Source: PLoS One. 2025 Apr 16;20(4):e0319347. doi: 10.1371/journal.pone.0319347 (PMC12002490; doi:10.1371/journal.pone.0319347)
Supplement: S1 Data — (XLSX) [file pone.0319347.s006.xlsx]

## Sheet: raw data
ID	Sex	Education	Major	Monthly living expenses	Tobacco	Alcohol	Beverage	Eating habits	Midnight snack	Physical activity	Personal history of acute illness	Personal history of chronic disease	Parental sleep problems	MPAI1	MPAI2	MPAI3	MPAI4	MPAI5	MPAI6	MPAI7	MPAI8	MPAI9	MPAI10	MPAI11	MPAI12	MPAI13	MPAI14	MPAI15	MPAI16	MPAI17	Electronic product addiction	Grading of Electronic product addiction	Subjective sleep quality	Sleep latency	Sleep duration	Habitual sleep efficiency	Sleep disturbances	Use of sleep medications	Daytime dysfunction	Sleep quality	Grading of sleep quality
7	2	1	1	2	2	2	1	3	2	1	2	2	4	1	2	1	3	2	3	1	3	1	2	2	1	1	1	2	1	1	28	0	1	1	0	0	1	0	0	3	0
8	2	1	1	1	2	2	2	5	1	1	2	2	3	1	1	1	1	2	1	2	1	1	2	1	2	4	1	1	2	1	25	0	1	0	1	3	1	0	0	6	1
9	1	1	1	2	2	1	1	3	1	2	2	2	4	1	2	1	1	1	1	1	1	2	1	2	1	1	2	3	1	1	23	0	1	1	0	0	1	0	0	3	0
10	2	1	1	3	2	2	2	3	2	2	2	2	2	1	1	2	1	1	1	1	1	1	2	2	2	1	2	1	5	1	26	0	1	1	1	0	1	0	0	4	0
11	2	1	1	3	2	2	1	3	2	2	1	2	4	1	1	2	1	1	1	2	1	1	1	1	1	2	1	2	3	1	23	0	1	0	0	1	0	0	0	2	0
12	1	1	1	2	2	2	2	5	2	2	2	2	2	1	1	1	1	1	1	1	1	1	2	1	3	4	1	2	1	1	24	0	1	2	2	3	0	0	0	8	1
13	1	1	1	3	2	2	1	3	1	1	1	2	4	5	4	3	3	3	4	5	5	1	3	3	1	1	2	1	1	3	48	1	2	2	0	0	1	0	0	5	0
14	2	1	1	2	2	2	1	5	2	2	1	2	4	1	1	1	1	1	1	1	1	1	1	2	1	2	3	2	1	1	22	0	2	1	0	1	2	0	0	6	1
15	1	1	1	2	2	2	1	6	1	2	2	2	1	2	1	2	2	2	1	2	2	2	2	2	2	1	2	1	1	2	29	0	1	1	1	0	1	0	0	4	0
16	2	1	1	3	2	2	1	4	1	1	2	2	4	2	2	3	3	2	4	2	3	1	3	3	1	1	2	1	1	1	35	1	2	2	0	0	1	0	0	5	0
17	1	1	1	1	2	2	2	5	2	4	2	2	4	4	1	1	1	1	1	1	3	1	2	2	1	1	1	1	1	1	24	0	1	1	0	0	0	0	0	2	0
18	2	1	1	1	2	2	1	2	1	2	2	2	2	2	2	1	1	2	1	1	1	1	1	1	2	2	1	3	1	1	24	0	0	0	1	1	0	0	0	2	0
19	2	1	1	2	2	1	1	2	2	3	2	2	2	2	2	2	2	2	2	2	2	3	2	3	1	1	2	1	1	2	32	0	1	2	0	0	1	0	0	4	0
20	1	1	1	1	2	2	1	5	1	3	2	2	4	1	1	1	1	1	1	1	1	1	1	1	2	2	2	1	1	1	20	0	0	2	1	1	1	0	0	5	0
21	2	1	1	2	2	2	1	2	2	2	2	2	2	1	3	1	1	1	1	1	1	1	1	1	1	1	1	1	3	1	21	0	0	0	0	0	0	0	0	0	0
22	2	1	1	2	2	2	1	2	1	2	2	2	1	1	1	1	2	1	2	2	1	1	2	1	1	1	2	1	1	1	22	0	1	2	0	0	1	0	0	4	0
23	2	2	2	3	2	2	1	5	2	2	2	2	4	3	2	2	1	1	1	2	3	2	2	2	3	2	2	1	1	1	31	0	1	1	2	1	1	0	0	6	1
24	2	1	1	3	1	2	1	5	1	2	1	2	2	1	2	1	1	2	1	2	1	1	1	2	1	1	2	1	2	1	23	0	1	1	0	0	1	0	0	3	0
25	2	1	2	3	2	2	1	3	2	2	2	2	3	1	1	1	1	1	1	1	1	1	2	1	2	1	2	1	4	1	23	0	1	2	1	0	1	0	0	5	0
27	1	1	1	3	2	2	2	3	1	1	2	2	4	2	1	1	1	2	1	2	3	1	2	2	2	2	1	2	1	1	27	0	1	1	1	1	1	0	0	5	0
28	1	2	2	1	2	2	1	3	2	1	1	2	4	2	2	1	1	1	1	5	4	1	3	4	3	1	4	1	1	3	38	1	2	3	2	0	2	0	0	9	1
30	2	2	2	5	2	2	1	3	2	2	1	2	2	3	2	1	1	1	3	1	2	2	3	4	3	4	2	1	1	2	36	1	2	3	2	3	1	0	0	11	1
31	1	1	1	2	2	2	1	5	2	2	2	2	4	2	2	1	3	2	2	2	2	2	2	2	1	1	2	1	1	2	30	0	1	1	0	0	1	0	0	3	0
32	1	1	1	5	2	2	2	5	2	4	1	2	2	2	2	1	1	1	1	1	1	1	1	1	1	1	1	3	1	1	21	0	0	0	0	0	0	0	0	0	0
33	2	1	2	3	2	2	2	5	2	2	2	2	4	1	2	2	3	1	3	2	2	2	3	3	3	2	2	1	1	2	35	1	2	2	2	1	1	0	0	8	1
34	2	1	2	2	2	2	1	3	1	1	2	2	2	1	1	2	2	1	2	2	1	1	3	1	1	1	1	2	1	1	24	0	2	2	0	0	1	0	0	5	0
35	2	1	2	2	2	2	1	1	2	2	2	2	4	2	2	2	2	2	2	1	2	2	1	2	3	1	2	1	1	2	30	0	0	1	2	0	1	0	0	4	0
36	2	3	1	4	2	2	1	3	1	2	2	2	2	2	1	1	1	1	2	1	1	1	2	2	1	3	2	2	2	1	26	0	1	1	0	2	1	0	0	5	0
37	2	1	2	1	2	2	1	3	2	2	2	2	4	2	2	1	2	2	2	2	2	2	3	4	1	3	2	2	2	2	36	1	2	3	0	2	1	1	1	10	1
38	2	1	1	2	2	2	1	3	1	2	1	2	4	3	3	1	1	1	1	2	1	2	1	1	2	1	1	1	1	1	24	0	2	2	1	0	1	0	0	6	1
39	2	1	1	2	2	2	1	5	1	2	1	2	4	1	2	1	2	2	2	1	1	2	2	1	1	2	2	1	1	1	25	0	1	2	0	1	1	0	0	5	0
40	2	1	2	2	2	2	1	1	1	2	2	2	2	1	1	1	1	1	2	1	1	2	2	1	1	1	1	1	1	1	20	0	1	2	0	0	0	0	0	3	0
41	1	1	1	1	2	2	2	1	2	3	2	2	1	2	1	1	1	1	1	2	1	3	1	1	1	1	1	2	4	1	25	0	0	0	0	0	0	0	0	0	0
42	1	1	2	2	2	2	1	6	2	3	2	2	4	2	1	2	3	5	1	5	1	3	3	3	1	1	4	1	1	1	38	1	2	2	0	0	2	0	0	6	1
43	2	2	2	2	2	1	1	3	1	2	2	2	4	1	2	5	1	1	1	2	2	1	2	1	2	1	1	1	1	2	27	0	1	0	1	0	0	0	0	2	0
44	2	1	1	2	2	2	2	2	2	2	2	2	4	1	1	1	2	1	1	2	2	1	1	1	1	1	1	2	1	2	22	0	0	0	0	0	0	0	0	0	0
45	1	2	2	3	2	2	1	1	1	2	2	2	4	1	1	1	2	1	1	2	1	2	1	2	1	2	2	2	1	1	24	0	1	1	0	1	1	0	0	4	0
46	2	1	1	2	2	2	1	5	2	3	2	2	4	2	3	2	1	2	1	2	1	3	2	2	1	2	1	1	1	1	28	0	1	1	0	1	1	0	0	4	0
47	2	2	2	2	2	2	1	5	2	2	2	2	4	1	2	2	2	2	2	1	1	2	2	2	3	1	2	2	1	1	29	0	1	1	2	0	1	0	0	5	0
48	2	1	1	1	2	2	1	3	2	2	2	2	2	2	3	2	2	2	1	1	2	2	1	2	2	1	1	1	1	2	28	0	0	1	1	0	1	0	0	3	0
49	1	2	1	2	2	2	2	4	1	3	2	2	2	1	1	1	1	1	1	1	1	3	1	2	1	2	1	2	2	1	23	0	2	1	0	1	0	0	0	4	0
50	2	2	2	3	2	2	1	5	1	2	2	2	2	1	1	1	2	1	2	1	2	1	1	2	1	1	1	1	4	2	25	0	0	1	0	0	0	0	0	1	0
51	2	1	2	3	2	2	2	4	2	1	2	2	4	2	1	1	3	2	1	2	1	1	1	1	1	1	3	1	5	1	28	0	0	0	0	0	2	0	0	2	0
52	1	3	2	2	2	2	2	1	1	4	2	2	3	2	2	2	2	2	2	2	2	4	2	3	1	1	2	1	1	2	33	0	1	2	0	0	1	0	0	4	0
53	1	1	1	2	2	2	1	5	2	3	2	2	4	1	3	1	2	1	1	2	1	3	1	1	1	1	1	1	1	1	23	0	1	0	0	0	0	0	0	1	0
54	2	1	1	2	2	2	1	3	1	2	2	2	2	1	3	1	2	1	2	2	2	2	2	1	2	1	2	1	1	2	28	0	1	0	1	0	1	0	0	3	0
55	2	1	1	3	2	2	1	4	1	2	1	2	2	3	3	1	1	1	1	1	3	2	2	3	3	4	1	1	1	1	32	0	1	2	2	3	0	0	0	8	1
56	2	2	2	4	2	2	1	1	1	1	2	2	4	4	1	1	5	5	4	1	2	1	1	1	2	1	2	1	1	4	37	1	0	0	1	0	1	0	0	2	0
57	2	1	1	5	2	2	1	1	2	2	2	2	1	2	2	5	2	1	2	2	3	2	2	2	2	2	2	1	1	1	34	0	1	1	1	1	1	0	0	5	0
58	2	2	2	2	2	2	2	2	1	2	2	2	1	2	2	2	2	2	1	2	2	2	1	2	1	1	3	2	2	2	31	0	0	1	0	0	2	1	1	5	0
59	1	1	2	2	2	2	1	1	1	1	2	2	4	1	1	1	1	1	1	1	1	1	1	1	3	1	1	2	2	1	21	0	0	0	2	0	0	0	0	2	0
60	1	1	2	3	2	1	1	1	1	4	1	2	2	2	2	1	3	1	1	2	2	4	3	4	2	1	3	1	1	2	35	1	2	3	1	0	2	0	0	8	1
61	2	1	2	1	2	2	1	1	2	2	2	2	4	3	1	1	1	1	1	1	1	2	2	2	3	2	2	1	1	1	26	0	1	1	2	1	1	0	0	6	1
62	1	1	2	2	2	2	1	5	2	2	1	2	4	2	2	1	2	2	3	2	2	2	2	3	2	1	3	1	1	2	33	0	1	2	1	0	2	0	0	6	1
64	1	1	1	4	2	2	1	1	1	1	2	2	2	2	1	1	1	4	1	3	1	1	2	1	3	1	2	2	1	1	28	0	1	0	2	0	1	0	0	4	0
65	2	1	1	3	2	1	2	1	1	2	2	2	2	2	1	1	2	1	1	1	2	1	1	1	1	2	1	1	1	2	22	0	0	0	0	1	0	0	0	1	0
66	2	1	2	2	2	2	1	5	1	3	2	2	2	1	2	2	2	2	2	2	1	1	1	1	3	1	1	1	1	1	25	0	0	0	2	0	1	0	0	3	0
67	2	1	1	3	2	2	1	5	1	2	2	2	2	2	2	3	2	2	2	2	2	2	3	1	3	1	1	1	1	2	32	0	2	2	2	0	0	0	0	6	1
68	1	1	1	3	2	2	1	5	1	3	1	1	4	1	1	1	2	2	2	2	1	1	2	2	1	2	2	1	1	1	25	0	1	1	0	1	1	0	0	4	0
69	1	1	1	5	2	2	2	5	2	2	2	2	2	2	3	1	1	3	5	3	4	2	1	1	2	1	2	1	1	3	36	1	0	0	1	0	1	0	0	2	0
70	1	2	2	3	2	2	1	3	1	3	2	2	4	1	1	2	1	1	1	2	2	1	1	1	2	2	1	2	2	2	25	0	0	0	1	1	0	0	0	2	0
71	2	1	1	3	2	2	1	5	2	2	1	2	4	3	2	2	2	2	2	1	2	2	2	1	1	3	3	1	1	2	32	0	1	2	0	2	2	0	0	7	1
72	2	2	2	5	2	2	1	1	2	2	2	2	1	1	2	2	1	1	1	1	1	1	1	1	1	1	2	1	2	1	21	0	0	0	0	0	1	0	0	1	0
73	1	2	2	3	2	2	2	5	2	3	2	2	2	3	3	1	1	1	1	1	3	3	2	2	3	2	1	2	2	1	32	0	1	1	2	1	0	1	1	7	1
74	2	1	1	3	2	1	2	5	1	2	1	2	2	1	1	2	1	2	1	2	1	1	3	1	2	2	2	1	1	1	25	0	2	2	1	1	1	0	0	7	1
75	1	1	2	3	1	2	1	1	1	1	2	1	1	2	1	1	1	1	1	1	3	1	2	2	1	2	2	2	2	1	26	0	1	1	0	1	1	1	1	6	1
76	1	1	2	2	2	2	1	5	2	3	2	2	4	1	2	1	1	1	1	1	1	1	1	1	2	1	1	1	1	1	19	0	2	3	1	0	1	0	0	7	1
77	1	2	2	3	2	2	2	5	2	4	2	2	2	1	1	1	1	1	1	1	1	1	1	1	2	1	1	3	1	1	20	0	0	0	1	0	0	0	0	1	0
78	2	1	1	1	2	2	1	3	1	2	1	2	4	2	2	2	4	1	5	1	3	2	2	5	1	3	3	1	1	1	39	1	1	3	0	2	2	0	0	8	1
79	2	1	1	2	2	2	1	3	1	3	2	2	1	2	3	2	2	2	2	1	1	1	1	1	2	2	1	1	1	1	26	0	0	0	1	1	0	0	0	2	0
80	2	2	2	2	2	2	1	5	2	2	2	2	2	2	2	1	3	2	3	1	3	2	2	3	1	1	1	3	2	1	33	0	1	2	0	0	0	2	1	6	1
81	2	2	2	4	2	2	2	6	2	1	2	2	4	4	1	1	1	1	1	1	1	1	1	2	1	1	3	1	2	1	24	0	0	1	0	0	2	0	0	3	0
82	1	2	2	3	2	2	2	3	1	3	2	2	2	1	2	1	2	1	1	2	2	1	2	1	1	1	1	1	1	2	23	0	1	0	0	0	1	0	0	2	0
83	2	2	2	3	2	2	2	5	2	3	2	2	2	1	2	2	1	1	1	1	1	1	1	1	3	2	2	3	2	1	26	0	2	2	2	1	1	2	1	11	1
84	2	1	1	3	2	1	1	2	2	2	1	2	4	2	1	2	2	1	1	1	3	2	1	3	3	3	2	1	1	1	30	0	2	2	2	2	1	0	0	9	1
85	2	2	1	3	2	2	1	5	1	2	1	1	2	3	2	1	2	1	1	2	1	2	1	1	1	1	2	2	4	1	28	0	0	0	0	0	1	0	0	1	0
86	2	1	1	3	2	2	1	3	1	1	1	2	2	1	2	2	1	1	2	2	1	1	1	1	2	2	2	1	1	1	24	0	2	2	1	1	1	0	0	7	1
87	2	1	1	2	2	2	1	5	2	1	2	2	4	1	3	1	1	1	1	1	1	1	1	1	1	1	1	1	1	1	19	0	0	0	0	0	1	0	0	1	0
88	1	1	1	2	2	2	1	1	2	2	2	2	4	2	2	2	2	2	2	2	2	2	3	3	2	1	2	2	2	2	35	1	2	2	1	0	1	1	1	8	1
89	1	1	1	3	2	2	2	4	1	4	1	2	1	4	5	4	4	4	5	5	1	5	2	5	3	4	5	1	1	1	59	1	1	3	2	3	2	0	0	11	1
90	2	1	2	2	2	2	1	4	1	2	2	2	2	2	2	2	1	2	2	2	2	2	2	2	1	1	2	1	1	2	29	0	1	1	0	0	1	0	0	3	0
91	1	2	2	3	2	2	1	1	1	3	2	2	4	1	1	1	1	1	1	1	1	1	1	2	1	2	1	3	1	1	21	0	0	1	0	1	0	0	0	2	0
92	2	2	2	2	2	1	2	3	1	2	2	2	2	2	2	2	2	2	2	2	2	2	2	2	1	2	2	2	2	2	33	0	1	1	0	1	1	1	1	6	1
93	1	2	2	2	2	2	1	1	2	4	2	2	2	2	3	2	1	1	1	1	1	4	1	1	1	1	1	3	1	1	26	0	0	0	0	0	0	0	0	0	0
94	2	1	1	2	2	2	1	1	2	2	2	2	2	1	1	1	1	2	2	1	1	1	1	1	1	1	1	1	2	1	20	0	0	0	0	0	1	0	0	1	0
95	2	1	1	2	2	2	1	4	1	1	1	2	4	2	3	3	1	1	1	2	2	1	4	4	2	1	2	1	1	2	33	0	3	3	1	0	1	0	0	8	1
96	1	1	1	1	2	2	2	5	2	2	2	2	4	2	2	4	3	2	4	5	3	2	3	1	5	1	2	1	1	1	42	1	2	0	2	0	1	0	0	5	0
97	2	2	2	3	2	2	2	5	1	2	1	2	4	2	2	4	1	1	2	2	2	2	4	5	5	2	5	1	1	2	43	1	3	3	2	1	2	0	0	11	1
98	2	1	2	4	2	2	1	5	1	2	2	2	1	1	4	1	1	1	2	2	1	2	2	2	2	1	2	2	1	1	28	0	1	1	1	0	1	0	0	4	0
99	1	1	1	2	2	1	1	1	1	2	1	2	1	2	2	2	2	2	2	2	2	2	1	2	1	2	1	1	1	2	29	0	2	1	0	1	1	0	0	5	0
100	1	1	1	2	2	2	1	3	2	3	2	2	2	2	2	1	2	2	1	1	1	1	1	2	1	1	1	1	1	1	22	0	0	1	0	0	0	0	0	1	0
101	1	1	2	2	2	2	2	5	2	4	2	2	4	2	2	2	1	1	2	2	2	2	2	2	2	1	2	1	1	2	29	0	1	1	1	0	1	0	0	4	0
102	1	1	2	2	1	2	1	4	1	4	1	2	1	1	1	2	1	2	1	1	3	1	2	2	1	1	1	1	1	1	23	0	1	1	0	0	0	0	0	2	0
103	2	2	2	3	2	2	1	5	1	4	2	2	4	2	2	2	1	2	2	2	2	2	2	1	2	1	1	1	1	2	28	0	1	0	1	0	1	0	0	3	0
104	2	2	1	2	2	2	1	5	1	2	2	2	4	2	4	2	2	1	4	2	2	2	5	2	3	5	2	1	1	5	45	1	2	1	2	3	1	0	0	9	1
105	2	1	1	2	2	2	1	5	1	2	2	2	2	2	2	1	1	1	1	1	1	2	1	1	2	2	2	1	1	1	23	0	1	0	1	1	1	0	0	4	0
106	2	1	1	1	2	2	2	5	1	2	1	2	4	2	1	1	1	1	1	1	1	2	3	1	3	4	1	1	1	1	26	0	2	3	2	3	1	0	0	11	1
107	2	2	2	3	2	2	1	1	1	2	1	2	2	2	1	1	2	2	2	2	2	2	2	2	1	2	2	1	1	2	29	0	1	1	0	1	1	0	0	4	0
108	2	2	2	3	2	2	2	1	1	2	2	2	2	1	1	1	2	2	2	2	2	1	1	1	2	1	2	2	1	2	26	0	0	0	1	0	1	0	0	2	0
109	1	1	2	3	2	2	1	3	1	2	2	2	1	2	1	3	1	2	2	1	1	1	1	1	3	2	1	2	1	1	26	0	0	0	2	1	0	0	0	3	0
110	2	1	2	3	2	2	1	5	2	2	2	2	4	2	2	1	3	2	1	2	2	2	2	2	1	1	2	1	1	4	31	0	1	1	0	0	1	0	0	3	0
111	1	2	1	3	2	2	1	1	2	2	1	1	4	2	2	2	1	2	2	2	1	2	2	1	2	1	1	2	1	1	27	0	1	0	1	0	0	0	0	2	0
112	2	1	1	3	2	2	2	1	1	3	2	2	4	1	2	3	3	1	1	1	3	1	1	1	1	1	1	2	2	1	26	0	0	0	0	0	0	1	1	2	0
113	2	1	1	3	2	2	1	1	1	2	2	2	4	2	2	1	1	1	1	2	2	2	1	1	1	1	2	2	2	2	26	0	2	2	0	0	1	1	1	7	1
114	1	2	2	5	1	2	1	1	1	4	2	2	2	3	1	2	2	2	1	1	2	4	2	3	1	1	3	1	1	2	32	0	1	2	0	0	2	0	0	5	0
115	1	2	2	2	1	2	1	3	1	2	2	2	2	1	1	1	1	1	1	1	1	1	1	1	1	1	1	2	1	1	18	0	0	0	0	0	0	0	0	0	0
116	2	1	1	1	2	2	2	3	1	1	2	2	4	3	3	1	4	2	4	1	1	1	2	1	1	1	1	1	1	1	29	0	1	0	0	0	1	0	0	2	0
117	2	1	1	2	2	2	1	5	2	2	2	2	1	3	2	2	1	2	2	2	2	2	1	2	2	1	1	1	1	2	29	0	0	1	1	0	0	0	0	2	0
118	2	2	2	2	2	2	1	3	1	1	1	2	2	2	2	1	5	3	4	2	3	1	2	3	3	1	2	1	1	1	37	1	1	2	2	0	1	0	0	6	1
119	2	2	1	4	2	2	2	1	2	4	2	2	1	2	2	2	1	1	2	1	1	1	1	1	1	1	2	1	1	1	22	0	1	2	0	0	1	0	0	4	0
120	2	2	2	2	2	2	1	3	1	4	1	2	4	2	3	1	1	1	2	2	2	4	2	1	1	1	1	1	1	2	28	0	1	0	0	0	1	0	0	2	0
121	2	2	1	1	2	1	1	3	2	1	2	2	4	1	1	1	1	1	1	2	1	1	2	2	1	1	2	1	2	1	22	0	1	1	0	0	1	0	0	3	0
122	1	2	2	3	2	2	2	3	2	2	2	2	4	2	4	1	5	3	3	1	2	2	2	1	3	2	1	1	1	2	36	1	1	0	2	1	0	0	0	4	0
123	2	2	2	3	2	2	1	1	2	2	2	2	4	2	1	1	2	1	1	1	3	1	2	2	1	1	1	2	2	1	25	0	1	1	0	0	1	0	0	3	0
124	2	2	2	3	2	2	1	3	1	2	2	2	4	2	1	1	2	1	1	1	1	2	2	1	1	1	1	2	1	1	22	0	1	0	0	0	0	0	0	1	0
125	1	2	1	3	2	2	2	3	1	2	2	2	2	2	1	2	1	2	1	1	1	2	2	3	1	1	1	4	2	1	28	0	1	2	0	0	0	0	0	3	0
126	1	2	2	1	2	2	2	5	1	4	2	2	2	2	2	1	1	1	2	2	2	4	1	2	3	1	1	1	1	2	29	0	0	1	2	0	0	0	0	3	0
127	2	1	1	2	2	1	2	5	1	2	2	2	1	1	1	1	1	1	1	1	1	1	1	2	2	1	1	1	1	1	19	0	1	1	1	0	0	0	0	3	0
128	2	2	2	2	2	2	2	5	2	2	2	2	3	2	3	1	1	2	2	2	1	2	2	2	2	1	2	2	1	1	29	0	1	1	1	0	1	0	0	4	0
129	2	1	1	2	2	2	1	5	2	1	2	2	1	2	1	2	2	2	2	2	2	1	1	2	1	1	2	2	1	2	28	0	0	1	0	0	1	0	0	2	0
130	1	2	2	3	2	2	2	4	1	2	2	2	4	2	1	2	1	1	3	1	2	2	2	2	1	1	1	2	1	4	29	0	1	1	0	0	0	0	0	2	0
131	2	2	2	2	2	2	1	1	1	2	2	2	4	2	1	2	4	3	5	4	3	2	4	3	5	3	2	5	2	1	51	1	3	2	2	2	1	2	1	13	1
133	2	2	2	2	2	2	1	1	2	1	1	2	2	2	2	1	3	1	3	2	2	1	1	1	1	1	1	2	1	2	27	0	0	0	0	0	1	0	0	1	0
134	2	1	1	3	2	2	2	5	1	2	2	2	1	2	4	1	2	2	3	3	3	2	1	1	2	1	1	1	1	1	31	0	0	0	1	0	0	0	0	1	0
135	2	1	1	2	2	2	2	3	1	2	1	1	1	3	3	1	2	2	2	1	3	2	2	2	2	1	3	2	2	1	34	0	1	1	1	0	2	1	1	7	1
136	2	2	1	2	2	2	2	5	2	3	2	2	2	1	1	1	2	2	1	1	2	1	2	1	1	1	1	1	1	2	22	0	1	0	0	0	1	0	0	2	0
137	1	1	2	3	1	1	1	1	1	2	2	2	2	3	2	2	2	2	1	2	2	2	1	1	1	2	1	1	1	2	28	0	0	0	0	1	0	0	0	1	0
139	2	1	1	2	2	2	2	1	2	2	2	2	4	2	1	2	1	2	3	2	1	1	1	1	1	1	2	1	1	1	24	0	1	0	0	0	1	0	0	2	0
140	2	2	2	3	2	2	2	5	1	2	2	2	4	2	4	1	1	1	3	1	2	2	3	2	3	1	1	1	1	2	31	0	2	1	2	0	1	0	0	6	1
141	2	2	2	2	2	2	1	1	1	2	2	2	4	5	3	1	2	1	1	2	2	2	2	3	5	3	5	3	2	2	44	1	1	2	2	2	2	2	1	12	1
142	1	1	2	2	1	1	2	1	1	4	2	2	4	3	2	2	2	2	2	2	1	4	2	2	1	1	2	1	1	1	31	0	1	1	0	0	1	0	0	3	0
143	2	1	1	2	2	2	1	3	1	2	1	2	2	1	3	1	3	2	5	1	1	2	3	3	3	2	2	1	1	1	35	1	2	2	2	1	1	0	0	8	1
144	2	1	1	2	2	2	2	5	2	2	2	2	1	3	3	1	1	1	1	1	3	2	2	1	1	1	2	2	1	1	27	0	1	2	0	0	1	0	0	4	0
145	1	2	2	3	2	2	1	5	1	2	1	1	1	1	1	3	1	2	1	2	2	2	1	2	1	1	1	1	1	2	25	0	0	1	0	0	0	0	0	1	0
146	2	2	2	3	2	2	2	5	1	1	2	2	2	1	2	2	2	2	4	2	2	1	2	1	3	1	1	1	1	2	30	0	1	2	2	0	0	0	0	5	0
147	1	1	1	2	2	1	2	5	1	3	1	2	4	2	3	1	1	1	1	1	1	1	2	1	3	1	1	2	2	1	25	0	1	0	2	0	0	0	0	3	0
148	1	1	1	2	2	2	1	6	2	3	2	2	2	1	3	1	1	1	1	2	1	1	1	1	1	1	1	1	1	1	20	0	0	0	0	0	1	0	0	1	0
149	2	1	1	2	2	2	2	5	2	2	2	2	4	2	2	2	2	1	2	2	1	2	2	1	1	1	2	2	1	1	27	0	1	0	0	0	1	0	0	2	0
150	1	2	2	2	2	2	1	3	2	1	1	2	4	3	3	1	1	2	1	1	3	1	3	1	3	1	1	1	1	1	28	0	2	0	2	0	1	0	0	5	0
151	2	1	1	2	2	1	1	5	1	2	2	2	1	2	1	1	2	2	1	1	3	1	1	2	1	1	1	2	1	1	24	0	1	1	0	0	0	0	0	2	0
152	2	2	2	3	2	2	1	5	2	2	2	2	2	2	2	2	1	1	2	2	1	2	2	1	1	1	1	2	4	1	28	0	1	0	0	0	0	0	0	1	0
153	2	2	2	2	2	1	1	1	1	2	2	2	4	1	2	1	1	1	1	1	3	2	1	2	1	2	2	1	1	1	24	0	1	1	0	1	1	0	0	4	0
154	1	2	2	2	2	1	1	1	1	2	1	1	1	2	2	2	2	2	2	2	2	2	2	1	1	1	1	2	2	2	30	0	1	0	0	0	0	1	1	3	0
155	2	2	2	3	2	2	1	3	2	1	1	2	4	2	2	2	2	2	2	1	1	1	2	1	1	1	3	2	1	1	27	0	1	2	0	0	2	0	0	5	0
156	2	1	2	2	2	2	2	5	2	2	2	2	1	1	2	1	2	1	2	1	1	2	1	3	2	1	2	1	1	1	25	0	2	2	1	0	1	0	0	6	1
157	1	1	2	4	1	1	1	1	1	2	2	2	2	2	4	4	4	3	4	3	2	2	4	3	5	3	2	1	1	2	49	1	3	2	2	2	1	0	0	10	1
158	1	1	1	4	2	2	2	5	2	3	2	2	2	1	1	1	1	1	1	1	1	3	1	1	1	1	1	2	1	1	20	0	0	0	0	0	0	0	0	0	0
159	2	2	2	3	2	2	1	1	2	1	2	2	2	2	2	2	2	2	2	2	2	1	2	1	1	1	2	1	1	2	28	0	1	0	0	0	1	0	0	2	0
160	2	2	2	3	2	2	1	2	2	1	1	2	2	2	2	1	2	2	3	1	1	1	2	3	1	1	2	2	1	1	28	0	1	2	0	0	1	0	0	4	0
161	2	2	2	2	2	2	2	3	1	3	2	2	4	1	2	1	1	1	1	2	1	1	2	2	2	4	1	1	1	1	25	0	1	1	1	3	1	0	0	7	1
162	2	1	2	4	2	2	1	2	2	2	1	2	4	2	2	3	2	2	2	2	1	2	4	4	3	1	2	1	1	1	35	1	3	3	2	0	1	0	0	9	1
163	1	1	2	5	1	1	1	1	1	2	1	1	2	3	2	2	2	2	4	2	3	2	1	2	1	1	1	1	1	1	31	0	0	1	0	0	0	0	0	1	0
164	2	1	1	3	2	2	1	3	1	2	2	2	2	2	2	5	1	1	1	1	1	2	1	1	1	1	1	2	5	1	29	0	0	0	0	0	0	0	0	0	0
167	2	1	2	3	2	2	1	3	1	2	1	2	3	3	2	1	1	1	3	2	3	2	3	4	2	1	3	1	1	1	34	0	2	3	1	0	2	0	0	8	1
168	2	2	2	2	2	2	1	1	2	3	2	2	2	2	2	2	2	1	1	2	2	3	2	1	1	1	1	1	1	2	27	0	1	0	0	0	0	0	0	1	0
169	2	1	1	4	2	1	2	6	2	3	1	2	1	5	3	2	2	1	2	2	2	3	5	2	5	3	4	1	1	2	45	1	2	1	2	2	2	0	0	9	1
170	2	1	1	3	2	2	2	1	1	2	1	2	1	2	2	2	2	1	2	2	2	2	1	1	1	1	1	1	1	2	26	0	0	0	0	0	1	0	0	1	0
171	2	1	1	2	2	2	1	1	1	2	2	2	4	2	2	2	2	2	2	2	2	2	1	2	1	1	1	2	1	2	29	0	0	1	0	0	0	0	0	1	0
172	1	3	2	2	1	1	1	3	2	3	1	2	1	2	2	3	3	1	1	5	2	3	1	2	1	3	2	2	2	2	37	1	0	1	0	2	1	1	1	6	1
173	2	1	1	2	2	2	2	3	2	2	2	2	2	2	3	1	1	1	2	2	2	1	1	2	1	1	1	2	1	2	26	0	0	1	0	0	0	0	0	1	0
174	2	1	1	2	2	2	1	5	1	2	2	2	4	1	2	1	2	1	1	2	1	2	1	1	1	1	1	1	3	1	23	0	0	0	0	0	1	0	0	1	0
175	2	2	2	3	2	2	1	3	1	2	2	2	4	3	4	1	1	2	1	2	1	2	2	1	1	1	1	1	1	1	26	0	1	2	0	0	0	0	0	3	0
176	2	2	2	2	2	2	1	5	1	1	1	2	4	2	4	3	3	2	3	1	2	1	3	3	1	2	2	1	1	2	36	1	2	2	0	1	1	0	0	6	1
177	2	1	2	3	2	2	2	5	1	2	2	2	4	4	5	4	4	3	4	3	5	2	1	2	5	4	1	1	1	3	52	1	0	1	2	3	0	0	0	6	1
178	2	1	1	2	2	2	1	3	1	2	2	2	1	2	2	2	2	2	1	2	2	2	2	2	1	1	1	2	1	2	29	0	1	1	0	0	0	0	0	2	0
179	2	1	1	1	2	2	1	3	1	1	2	2	4	2	2	1	1	1	1	2	2	1	2	1	1	1	1	3	1	2	25	0	1	0	0	0	1	0	0	2	0
180	2	1	2	2	2	2	1	2	2	1	1	2	1	1	3	1	1	1	2	2	1	1	2	2	3	1	1	1	1	1	25	0	1	1	2	0	1	0	0	5	0
181	2	1	1	2	2	2	1	5	1	2	2	2	4	1	2	1	1	2	1	2	1	1	1	1	3	2	1	2	5	1	28	0	0	0	2	1	0	0	0	3	0
182	2	2	2	3	2	2	1	3	1	2	2	2	4	2	2	3	1	1	3	3	2	2	4	4	3	1	2	1	1	2	37	1	3	3	2	0	1	0	0	9	1
183	1	3	2	5	2	2	1	1	1	2	1	1	2	2	1	3	1	2	2	2	2	2	1	2	1	3	2	1	1	2	30	0	2	1	0	2	1	0	0	6	1
184	1	3	1	5	2	2	2	5	2	4	2	2	2	1	1	1	1	1	1	1	1	1	1	1	2	1	1	3	3	1	22	0	0	0	1	0	0	0	0	1	0
185	1	2	2	4	2	2	1	4	1	4	2	2	4	1	1	1	1	1	1	2	1	1	1	2	1	2	1	1	4	1	23	0	0	1	0	1	0	0	0	2	0
186	1	2	2	3	2	2	1	3	2	2	1	2	4	1	2	2	1	1	2	2	1	2	2	1	2	3	1	2	1	1	27	0	1	0	1	2	0	0	0	4	0
187	1	2	2	4	2	2	1	3	1	3	1	2	1	1	1	1	1	2	3	2	2	1	2	1	1	2	2	1	1	2	26	0	1	0	0	1	1	0	0	3	0
188	2	2	2	2	2	2	2	3	2	2	2	2	4	2	3	2	1	1	1	2	1	2	2	1	3	2	2	2	1	1	29	0	1	0	2	1	1	0	0	5	0
189	2	2	2	2	2	2	1	3	1	2	2	2	2	1	2	1	3	1	1	2	2	2	1	1	2	1	1	1	2	2	26	0	0	0	1	0	0	0	0	1	0
190	1	1	2	4	2	1	1	4	1	4	2	1	4	1	4	2	2	1	4	4	2	5	2	5	5	3	2	5	2	5	54	1	1	3	2	2	1	2	1	12	1
191	2	1	2	3	2	2	2	2	2	4	2	2	1	2	1	1	1	2	1	2	1	4	2	1	1	1	1	1	1	1	24	0	1	0	0	0	1	0	0	2	0
192	1	1	1	1	2	1	1	6	1	3	2	2	4	1	2	1	1	1	2	1	3	1	1	2	3	1	2	1	1	1	25	0	2	1	2	0	1	0	0	6	1
193	2	1	1	2	2	2	1	3	2	2	1	2	1	1	2	1	2	1	1	1	3	1	1	1	3	1	1	2	1	1	24	0	2	0	2	0	1	0	0	5	0
194	1	1	1	2	2	2	1	1	2	2	2	2	4	1	2	1	1	1	1	1	2	1	1	2	2	1	2	1	2	2	24	0	0	1	1	0	1	0	0	3	0
195	2	2	2	4	2	2	2	4	1	2	1	2	2	1	5	1	3	3	3	2	2	2	2	2	2	2	2	1	1	5	39	1	1	1	1	1	1	0	0	5	0
196	2	2	2	3	2	2	1	1	1	1	1	2	4	1	1	2	1	1	2	2	1	1	3	1	1	2	3	2	1	1	26	0	2	2	0	1	2	0	0	7	1
197	2	1	1	2	2	2	1	5	1	1	2	2	4	2	2	2	2	2	2	2	2	1	2	2	3	3	2	1	1	2	33	0	1	1	2	2	1	0	0	7	1
198	2	2	2	4	1	1	1	2	1	2	2	2	2	3	2	2	2	5	4	2	3	2	2	2	2	1	2	1	1	1	37	1	1	1	1	0	1	0	0	4	0
199	2	1	1	2	2	2	2	3	2	2	1	2	4	2	2	1	1	2	3	2	2	2	2	1	1	1	2	1	1	4	30	0	1	0	0	0	1	0	0	2	0
200	2	1	1	4	2	2	1	3	1	3	1	2	1	2	3	1	2	2	2	2	1	3	1	1	2	1	1	1	1	1	27	0	2	3	1	0	1	0	0	7	1
201	1	1	1	3	2	2	1	5	2	2	2	2	4	1	1	1	2	1	1	2	1	1	1	1	2	2	2	1	1	1	22	0	0	0	1	1	1	0	0	3	0
202	2	2	2	3	2	2	1	3	2	2	1	2	1	1	2	1	2	1	3	2	2	2	2	1	1	1	1	1	1	2	26	0	1	3	0	0	1	0	0	5	0
203	1	2	2	2	2	1	1	5	1	4	2	2	4	1	2	1	2	1	1	2	1	1	1	2	3	1	1	1	1	1	23	0	1	1	2	0	1	0	0	5	0
204	1	1	2	3	1	1	1	3	1	3	2	2	2	1	1	1	1	1	1	1	1	1	1	1	1	1	1	2	1	1	18	0	0	0	0	0	0	0	0	0	0
205	2	2	2	3	1	2	1	4	1	2	2	2	1	1	2	4	2	2	1	2	1	2	3	1	1	1	1	1	1	1	27	0	2	3	0	0	1	0	0	6	1
206	1	1	2	1	2	2	2	4	2	1	2	2	4	2	3	2	1	2	2	2	2	1	3	2	4	1	2	1	1	2	33	0	2	1	3	0	1	0	0	7	1
207	1	2	2	2	2	2	1	1	1	4	2	2	2	1	1	1	1	1	1	1	1	1	1	1	2	1	1	3	3	1	22	0	0	0	1	0	0	0	0	1	0
209	2	1	1	2	2	2	1	1	1	2	1	2	1	1	2	1	1	1	1	1	1	1	1	2	1	1	2	2	4	1	24	0	0	1	0	0	1	0	0	2	0
210	1	1	2	2	2	2	1	5	2	2	2	2	3	2	1	2	1	1	1	1	1	2	1	2	1	1	1	2	2	1	23	0	1	1	0	0	1	1	1	5	0
211	2	2	1	2	2	2	1	5	1	2	1	2	2	1	1	1	1	1	5	5	2	2	2	1	1	1	1	1	1	2	29	0	1	3	0	0	1	0	0	5	0
212	2	2	1	3	2	2	1	5	1	4	2	2	4	2	2	2	2	2	2	2	2	4	2	1	1	3	1	1	1	2	32	0	1	0	0	2	0	0	0	3	0
214	1	2	1	3	2	2	2	5	2	2	1	2	2	1	2	1	1	1	2	1	1	2	1	1	3	1	1	3	1	1	24	0	0	0	2	0	0	0	0	2	0
215	1	2	2	2	2	2	2	5	2	2	2	2	4	2	1	2	2	1	2	1	1	1	1	2	2	1	1	1	1	1	23	0	1	1	1	0	1	0	0	4	0
216	2	1	2	2	2	2	1	3	2	2	1	2	4	1	2	1	2	1	1	2	2	2	2	1	3	3	3	1	1	2	30	0	1	2	2	2	2	0	0	9	1
217	1	1	1	3	2	2	1	5	1	4	2	2	1	2	2	2	2	2	2	2	2	2	2	2	1	1	1	1	1	2	29	0	1	1	0	0	0	0	0	2	0
218	2	1	1	2	2	2	2	3	2	2	2	2	2	2	2	1	1	1	1	1	1	1	1	2	2	1	2	2	1	1	23	0	1	1	1	0	1	0	0	4	0
219	2	1	1	3	2	2	1	5	2	3	2	2	1	1	1	1	1	1	1	2	1	1	2	1	3	1	1	1	4	1	24	0	1	0	2	0	0	0	0	3	0
220	2	1	1	2	2	2	2	3	2	2	1	2	2	1	2	1	1	2	2	1	1	2	2	2	3	2	3	2	1	1	29	0	1	1	2	1	2	0	0	7	1
221	2	1	1	2	1	2	1	3	2	1	1	2	1	2	2	2	2	2	2	2	1	1	2	1	3	3	2	1	1	1	30	0	1	3	2	2	1	0	0	9	1
222	2	1	1	3	2	2	2	5	1	2	2	2	2	2	1	1	2	1	1	2	1	1	2	2	1	1	3	2	1	1	25	0	1	1	0	0	2	0	0	4	0
223	2	1	1	3	2	1	1	5	1	2	2	2	2	1	2	2	2	2	2	2	2	2	1	1	1	1	1	1	1	2	26	0	0	0	0	0	1	0	0	1	0
224	2	1	1	1	2	2	1	1	2	4	2	2	4	2	2	3	3	2	3	2	2	5	5	5	1	1	2	1	1	2	42	1	2	3	0	0	1	0	0	6	1
225	1	1	2	2	2	2	2	4	2	3	2	2	2	4	2	1	5	2	1	4	2	3	5	5	1	3	2	1	1	2	44	1	2	3	0	2	1	0	0	8	1
226	1	2	2	2	2	2	1	1	2	4	1	2	2	2	3	1	2	1	1	2	1	4	2	1	1	1	1	1	1	1	26	0	1	0	0	0	0	0	0	1	0
227	2	1	2	3	2	1	1	5	1	2	1	1	3	2	2	1	2	2	2	2	1	2	4	4	3	1	4	1	1	1	35	1	3	3	2	0	3	0	0	11	1
228	2	2	2	3	2	2	1	1	1	2	2	2	1	2	2	1	1	1	1	1	3	2	2	1	1	1	2	2	5	1	29	0	1	0	0	0	1	0	0	2	0
230	1	1	2	2	2	2	2	4	2	3	2	2	4	2	2	2	2	2	2	1	1	3	2	1	1	1	2	1	1	1	27	0	1	0	0	0	1	0	0	2	0
231	1	2	2	3	2	1	2	3	1	2	2	2	4	1	1	1	1	1	1	1	1	1	1	1	1	1	1	2	1	1	18	0	0	0	0	0	0	0	0	0	0
232	1	1	1	2	2	2	1	4	1	2	1	2	1	1	2	2	2	1	2	2	2	2	2	2	1	2	2	1	1	2	29	0	1	1	0	1	1	0	0	4	0
233	2	2	2	2	2	2	1	3	1	2	1	1	4	2	3	1	1	1	2	1	1	2	4	4	4	5	4	1	1	1	38	1	3	3	3	3	3	0	0	15	1
234	2	2	2	2	2	2	1	1	1	2	2	2	4	3	3	3	2	2	1	1	2	2	1	1	2	1	1	2	1	2	30	0	0	0	1	0	0	0	0	1	0
235	2	1	1	4	2	2	1	3	2	2	2	2	4	3	2	1	3	1	1	1	3	2	3	4	1	1	2	4	3	1	36	1	2	3	0	0	1	3	2	11	1
236	2	1	2	2	2	2	1	3	2	1	1	2	1	1	1	1	1	1	2	2	1	1	2	1	1	3	2	1	2	1	24	0	1	2	0	2	1	0	0	6	1
237	2	2	2	2	2	2	2	5	2	2	2	2	4	2	1	1	1	1	1	1	1	1	2	1	3	1	1	2	4	1	25	0	1	0	2	0	0	0	0	3	0
238	1	2	2	3	2	2	1	5	1	2	2	2	4	1	2	1	2	1	2	2	2	1	2	2	1	1	2	2	1	2	27	0	1	1	0	0	1	0	0	3	0
239	1	1	2	2	2	2	1	5	1	2	2	2	4	1	1	1	1	1	1	1	1	2	2	2	2	2	1	3	2	1	25	0	1	1	1	1	0	0	0	4	0
240	2	2	2	4	2	1	1	3	1	2	1	2	4	1	1	1	1	2	2	2	1	2	2	2	3	2	1	2	1	1	27	0	1	1	2	1	1	0	0	6	1
241	2	2	2	3	2	2	1	1	1	2	2	2	3	1	1	4	2	2	3	2	2	2	3	4	1	1	2	1	1	4	36	1	2	3	0	0	1	0	0	6	1
242	2	1	1	2	2	2	2	4	1	2	1	2	4	2	1	1	1	1	3	5	1	2	2	1	2	1	1	2	1	1	28	0	1	0	1	0	1	0	0	3	0
243	2	2	1	2	2	2	2	3	1	2	1	2	2	2	3	3	2	2	5	1	3	2	5	2	5	1	4	2	2	1	45	1	2	1	2	0	2	1	1	9	1
244	2	1	1	3	2	1	1	3	1	1	1	1	2	1	2	2	3	2	1	1	1	1	1	4	2	2	3	1	1	1	29	0	2	3	1	1	2	0	0	9	1
245	1	1	2	2	2	2	1	4	2	2	2	2	4	1	1	2	1	2	1	1	1	1	3	3	2	1	2	2	1	1	26	0	2	2	1	0	1	0	0	6	1
246	2	2	2	2	2	2	1	1	1	2	2	2	4	1	1	1	1	1	1	2	1	1	1	1	3	1	1	2	1	1	21	0	2	0	2	0	1	0	0	5	0
247	2	1	2	2	2	2	2	3	1	2	1	2	2	2	1	2	2	2	2	2	2	2	2	1	1	2	1	1	1	2	28	0	1	3	0	1	1	0	0	6	1
248	1	2	2	3	2	1	1	1	2	4	1	2	4	2	1	1	2	1	2	1	1	4	1	2	1	1	2	1	1	1	25	0	2	1	0	0	1	0	0	4	0
249	1	1	1	2	2	2	1	4	2	2	2	2	1	2	3	3	4	1	3	2	1	2	3	2	2	1	2	4	3	1	39	1	2	1	1	0	1	3	2	10	1
250	2	1	1	2	2	2	2	5	2	2	1	2	1	2	1	1	2	2	2	2	2	2	2	2	1	1	2	1	1	2	28	0	1	1	0	0	1	0	0	3	0
251	1	2	2	3	2	2	2	4	2	3	2	2	4	2	2	1	1	1	1	1	3	3	1	2	4	4	2	4	3	1	36	1	0	1	3	3	1	3	2	13	1
252	2	1	1	2	2	2	2	5	2	2	1	2	1	1	2	2	2	2	3	2	2	1	2	1	1	1	1	1	1	2	27	0	1	0	0	0	0	0	0	1	0
253	2	2	1	3	2	2	1	3	1	1	2	2	2	2	3	1	4	1	1	2	2	1	2	2	1	1	1	2	1	2	29	0	1	1	0	0	0	0	0	2	0
254	1	1	1	3	2	2	1	5	1	3	1	2	1	1	2	1	1	1	1	2	1	1	1	2	2	1	1	2	2	1	23	0	0	1	1	0	0	0	0	2	0
255	1	1	2	3	1	1	2	3	1	3	2	2	1	1	2	1	1	1	1	1	1	3	2	1	1	1	1	2	4	1	25	0	1	0	0	0	0	0	0	1	0
256	2	1	1	2	2	2	1	5	2	1	2	2	2	2	1	1	2	1	2	1	2	1	2	1	1	1	1	3	1	2	25	0	1	0	0	0	1	0	0	2	0
257	1	1	1	3	2	2	1	3	1	2	2	2	2	1	2	1	2	2	2	2	2	2	2	2	1	1	1	1	1	2	27	0	1	1	0	0	0	0	0	2	0
258	2	1	1	2	2	2	1	2	2	3	2	2	2	2	1	1	1	1	1	1	1	1	1	2	1	1	1	3	1	1	21	0	0	1	0	0	0	0	0	1	0
259	2	1	1	3	2	2	1	3	2	2	1	2	2	2	1	1	1	1	1	2	1	2	1	1	1	1	1	1	4	1	23	0	0	0	0	0	1	0	0	1	0
260	2	1	1	2	2	2	2	2	1	2	2	2	1	1	1	1	1	1	1	2	1	1	1	1	1	1	2	1	3	1	21	0	0	0	0	0	1	0	0	1	0
261	2	2	2	5	2	2	1	5	2	2	2	2	2	3	2	1	1	2	1	1	3	2	2	1	2	1	2	2	1	1	28	0	1	0	1	0	1	0	0	3	0
262	1	2	2	3	2	2	1	1	1	2	2	2	4	1	1	1	3	2	3	1	1	1	2	1	3	1	1	2	1	1	26	0	1	0	2	0	0	0	0	3	0
263	1	2	2	3	2	1	1	3	2	2	2	2	2	1	3	1	2	1	1	1	1	1	1	1	1	1	1	2	1	1	21	0	0	0	0	0	0	0	0	0	0
264	2	1	1	2	2	2	2	3	2	2	2	2	2	1	1	1	1	1	1	1	1	1	1	2	1	1	1	2	1	1	19	0	0	1	0	0	0	0	0	1	0
265	2	2	2	2	2	2	2	3	2	4	2	2	2	1	1	1	1	1	1	1	1	2	1	1	1	1	1	1	1	1	18	0	0	0	0	0	0	0	0	0	0
266	2	1	2	2	2	2	1	1	1	1	1	2	1	2	4	4	2	4	5	5	5	1	1	2	1	1	2	1	1	3	44	1	0	1	0	0	1	0	0	2	0
267	2	1	1	3	2	2	1	3	2	2	1	2	1	2	4	1	1	1	3	5	2	2	1	1	1	1	1	1	1	2	30	0	0	0	0	0	0	0	0	0	0
268	2	1	2	1	2	2	1	1	2	2	2	2	2	1	1	1	2	2	1	1	1	1	1	2	2	1	1	1	4	1	24	0	0	1	1	0	1	0	0	3	0
269	1	2	2	3	2	1	1	5	2	3	2	2	2	1	1	1	1	1	1	1	1	1	2	3	3	1	2	2	2	1	25	0	1	2	2	0	1	0	0	6	1
270	1	1	2	2	2	2	1	3	1	2	1	2	1	3	1	2	1	1	2	1	2	2	1	4	1	1	3	1	1	2	29	0	2	3	0	0	2	0	0	7	1
272	2	2	2	3	2	2	1	5	2	4	1	2	2	2	1	1	1	2	3	2	1	2	2	2	1	1	1	1	1	1	25	0	1	1	0	0	1	0	0	3	0
273	2	1	2	2	2	2	1	1	1	4	2	1	2	2	2	1	1	1	1	3	2	4	2	3	1	1	3	1	1	4	33	0	1	2	0	0	2	0	0	5	0
274	2	2	2	2	2	2	1	1	1	4	2	2	2	2	2	1	1	1	1	2	3	2	1	1	3	4	1	1	1	1	28	0	0	0	2	3	1	0	0	6	1
275	2	1	2	4	1	2	1	3	1	3	1	2	4	1	1	2	2	1	2	2	1	1	2	1	2	2	2	1	1	1	25	0	1	0	1	1	1	0	0	4	0
276	2	1	2	2	2	2	2	5	2	2	2	2	4	2	1	1	1	1	1	1	1	1	1	1	1	1	1	2	1	1	19	0	1	0	0	0	1	0	0	2	0
277	1	2	1	1	2	2	2	2	2	2	2	2	2	2	3	4	3	2	4	5	3	2	1	3	1	1	2	1	1	1	39	1	0	2	0	0	1	0	0	3	0
278	2	2	2	2	2	2	1	5	2	4	1	2	2	1	1	1	2	1	2	2	1	1	1	1	1	1	1	1	1	1	20	0	0	0	0	0	0	0	0	0	0
279	1	1	1	3	2	2	2	5	1	4	2	2	2	3	3	1	1	1	2	1	1	1	1	2	2	1	1	1	1	1	24	0	1	1	1	0	0	0	0	3	0
280	2	2	1	1	2	2	1	1	2	1	2	2	4	1	2	1	2	2	2	2	2	1	2	3	2	2	1	2	1	2	30	0	1	2	1	1	0	0	0	5	0
281	2	2	2	2	2	2	1	1	2	2	2	2	4	3	3	1	1	1	1	1	3	2	2	2	1	2	1	2	1	1	28	0	1	1	0	1	0	0	0	3	0
282	1	1	2	2	2	2	2	4	1	2	2	2	4	2	2	2	2	2	2	2	2	2	2	2	1	1	1	2	2	2	31	0	1	1	0	0	1	1	1	5	0
283	2	2	2	5	2	1	2	3	1	4	2	2	1	1	1	2	3	2	3	2	1	2	2	2	1	1	2	1	1	1	28	0	1	1	0	0	1	0	0	3	0
284	1	3	2	5	1	1	1	6	1	4	1	1	4	1	1	3	1	5	1	2	1	4	1	2	4	4	1	1	1	1	34	0	0	1	3	3	0	0	0	7	1
285	2	1	1	1	2	2	2	3	2	2	2	2	4	1	2	1	1	2	1	2	3	2	2	1	1	1	1	1	5	1	28	0	1	0	0	0	0	0	0	1	0
286	1	1	2	5	2	2	1	1	2	2	2	2	2	1	2	1	1	1	1	1	1	2	1	1	1	1	1	1	4	1	22	0	1	0	0	0	1	0	0	2	0
287	2	1	2	2	2	2	1	5	2	2	1	2	2	2	1	1	2	1	3	1	2	1	1	1	2	1	1	1	2	2	25	0	0	0	1	0	0	0	0	1	0
288	1	2	2	2	2	2	1	5	2	2	2	2	2	2	2	2	1	2	2	2	1	2	1	1	1	1	1	1	5	1	28	0	0	0	0	0	0	0	0	0	0
289	2	1	2	2	1	1	1	3	1	2	2	2	1	2	2	1	2	2	2	2	2	2	3	4	1	2	3	1	1	2	34	0	2	3	0	1	2	0	0	8	1
290	2	2	2	2	2	2	1	3	1	2	2	2	3	1	2	4	2	1	2	2	1	2	1	1	1	1	2	1	1	1	26	0	2	2	0	0	1	0	0	5	0
291	1	2	2	2	2	1	2	2	1	3	2	2	4	3	3	1	2	2	2	1	1	3	3	3	1	1	3	1	1	1	32	0	2	2	0	0	2	0	0	6	1
292	2	3	2	2	2	2	1	3	2	3	2	1	1	2	1	2	1	2	1	2	3	3	3	4	3	3	2	1	1	1	35	1	2	3	2	2	1	0	0	10	1
293	2	1	1	2	2	2	1	3	2	2	2	2	1	1	2	1	1	2	1	2	2	2	2	3	3	4	2	1	1	2	32	0	1	2	2	3	1	0	0	9	1
294	2	2	2	3	2	2	1	3	2	2	1	1	2	1	2	2	2	1	3	2	2	2	3	4	5	1	2	5	2	2	41	1	2	3	2	0	1	2	1	11	1
295	2	1	2	2	2	2	2	3	2	3	2	2	4	3	2	2	1	1	1	2	1	1	2	1	4	4	1	1	1	1	29	0	1	0	3	3	0	0	0	7	1
296	2	3	1	5	1	1	2	6	1	1	1	1	2	2	4	4	1	4	4	5	4	1	1	4	1	1	4	1	1	3	45	1	0	3	0	0	3	0	0	6	1
297	2	2	2	2	2	2	1	6	1	1	2	2	4	1	2	1	1	1	1	1	3	1	4	4	4	4	2	2	2	1	35	1	3	3	3	3	1	1	1	15	1
298	1	1	2	3	2	2	1	3	2	2	2	2	1	2	4	5	1	3	1	3	1	2	2	1	1	1	1	1	1	1	31	0	1	0	0	0	0	0	0	1	0
299	1	2	2	2	2	2	1	5	2	2	2	2	2	1	1	1	2	1	1	2	1	1	1	1	2	1	1	1	1	1	20	0	1	0	1	0	0	0	0	2	0
300	2	2	2	2	2	2	1	3	1	1	2	2	4	2	2	1	2	2	2	2	1	1	2	1	1	1	1	1	2	1	25	0	1	0	0	0	1	0	0	2	0
301	1	1	2	2	2	2	2	5	2	3	2	2	4	1	1	1	1	2	1	1	1	1	1	1	1	1	1	2	3	1	21	0	0	0	0	0	0	0	0	0	0
303	2	2	2	1	2	2	1	5	2	2	1	2	3	1	2	3	3	2	3	1	2	2	1	1	2	1	1	1	1	4	31	0	0	0	1	0	0	0	0	1	0
304	1	2	2	2	2	2	1	3	1	2	1	2	4	2	2	1	2	2	2	2	1	2	2	1	2	1	2	2	1	1	28	0	1	0	1	0	1	0	0	3	0
305	2	1	2	3	2	2	1	3	1	3	2	2	1	2	2	1	2	2	3	2	1	3	2	2	1	1	2	1	1	1	29	0	1	1	0	0	1	0	0	3	0
306	2	2	2	5	2	2	2	3	1	1	1	2	3	2	2	1	1	1	1	3	3	1	2	1	1	1	1	1	2	1	25	0	1	0	0	0	1	0	0	2	0
307	1	1	2	3	2	2	1	5	1	4	2	2	2	2	2	1	2	1	1	1	1	1	1	1	1	1	1	1	4	1	23	0	0	0	0	0	0	0	0	0	0
309	2	1	2	2	2	2	2	5	2	2	2	2	4	3	3	1	1	2	1	1	2	2	3	2	3	1	2	1	1	2	31	0	2	1	2	0	1	0	0	6	1
310	2	1	1	3	2	2	1	1	1	3	2	2	2	2	1	1	2	2	1	1	1	1	1	1	1	1	1	1	1	1	20	0	1	0	0	0	1	0	0	2	0
311	2	1	1	2	2	2	1	3	1	2	2	2	1	1	1	1	1	1	2	2	1	2	2	1	2	1	1	3	1	1	24	0	1	0	1	0	1	0	0	3	0
312	1	1	2	3	1	2	1	5	1	3	2	2	2	2	2	1	1	2	2	2	1	3	1	1	2	1	1	2	2	1	27	0	0	0	1	0	0	0	0	1	0
313	1	1	2	2	2	2	2	5	1	4	2	2	2	2	1	1	1	1	1	1	1	1	1	1	1	1	1	1	1	1	18	0	1	0	0	0	1	0	0	2	0
314	1	2	2	2	2	2	2	3	1	1	1	2	4	4	5	4	4	4	4	3	5	1	3	5	5	1	2	1	1	3	55	1	2	3	2	0	1	0	0	8	1
315	2	1	2	2	2	2	1	1	2	2	2	2	2	3	3	1	1	2	2	1	1	2	2	2	1	2	1	2	1	1	28	0	1	1	0	1	1	0	0	4	0
316	2	1	2	3	2	2	1	6	2	1	2	2	2	2	1	2	3	1	2	2	1	1	2	1	1	1	1	1	4	1	27	0	1	0	0	0	0	0	0	1	0
317	2	2	2	3	2	2	1	5	2	2	2	2	4	1	1	2	2	2	2	2	3	2	4	4	2	2	3	1	1	1	35	1	3	3	1	1	2	0	0	10	1
318	1	2	2	3	2	2	1	5	2	2	1	2	2	2	2	2	3	2	2	1	2	2	2	3	2	2	2	1	1	2	33	0	1	2	1	1	1	0	0	6	1
319	1	2	2	3	2	2	2	1	2	4	2	2	4	2	1	1	3	1	1	1	3	1	1	2	2	2	1	1	1	1	25	0	0	1	1	1	0	0	0	3	0
320	2	2	2	2	2	2	1	1	1	2	2	2	4	1	4	2	3	2	3	3	5	2	3	3	1	1	3	1	1	3	41	1	2	2	0	0	2	0	0	6	1
321	1	1	2	1	2	2	1	3	2	1	2	2	2	1	2	2	1	1	1	2	1	1	3	1	2	1	1	2	1	1	24	0	2	2	1	0	1	0	0	6	1
322	2	2	2	3	2	2	1	3	2	2	2	2	4	2	2	2	2	2	3	2	2	2	3	2	1	1	3	2	2	2	35	1	2	1	0	0	2	1	1	7	1
323	2	2	2	2	2	2	2	5	1	2	2	2	2	1	1	2	2	2	2	2	2	2	2	2	1	3	2	1	1	2	30	0	1	1	0	2	1	0	0	5	0
324	2	1	2	2	2	2	2	3	1	4	2	2	3	4	2	1	1	1	1	1	1	1	1	1	1	1	1	1	1	1	21	0	0	0	0	0	1	0	0	1	0
325	1	2	2	5	1	1	1	3	1	1	2	2	1	1	1	1	1	4	1	1	3	1	1	1	1	1	1	1	1	1	22	0	0	0	0	0	0	0	0	0	0
326	1	2	2	2	2	2	1	3	1	4	2	2	4	2	2	5	4	1	2	2	2	5	2	1	2	1	2	1	1	2	37	1	1	0	1	0	1	0	0	3	0
327	1	2	2	2	1	2	2	1	2	4	2	2	2	1	1	1	1	1	1	1	1	1	1	1	1	1	1	1	1	1	17	0	0	0	0	0	0	0	0	0	0
328	2	2	2	2	2	2	2	2	2	2	1	1	1	2	2	2	2	2	2	2	3	2	3	2	2	1	3	1	1	1	33	0	2	1	1	0	2	0	0	6	1
329	2	2	2	2	1	1	1	3	2	1	2	2	2	1	3	2	2	2	1	1	1	1	2	1	2	1	1	1	4	1	27	0	1	0	1	0	0	0	0	2	0
330	1	2	2	3	2	2	1	4	1	2	1	1	2	5	4	1	3	3	5	5	3	2	3	5	2	1	2	2	2	1	49	1	2	3	1	0	1	1	1	9	1
331	1	2	2	3	2	2	1	4	2	4	2	2	1	2	2	1	3	1	2	2	1	4	2	2	1	1	2	1	1	1	29	0	1	1	0	0	1	0	0	3	0
332	2	2	2	3	2	2	2	3	1	2	2	2	2	2	3	2	3	1	5	5	1	2	2	3	2	1	2	1	1	1	37	1	1	2	1	0	1	0	0	5	0
333	1	2	2	2	1	2	1	5	2	2	2	2	2	1	1	1	1	1	1	2	1	1	1	1	1	1	1	4	2	1	22	0	1	2	0	0	0	0	0	3	0
334	1	2	2	2	2	2	1	3	1	2	2	2	4	2	1	2	2	1	1	1	2	2	1	1	3	3	2	1	1	2	28	0	2	0	2	2	1	0	0	7	1
335	1	2	2	3	2	2	1	4	2	4	2	2	1	1	2	2	1	2	2	1	1	4	2	1	1	1	1	1	1	1	25	0	1	0	0	0	0	0	0	1	0
336	1	2	2	3	2	2	1	3	2	2	2	2	4	1	3	1	1	1	3	1	2	1	2	1	1	1	1	1	1	2	24	0	1	2	0	0	0	0	0	3	0
337	2	2	2	3	2	2	1	6	1	2	1	2	4	1	2	1	2	2	2	2	1	2	3	1	1	2	2	3	2	1	30	0	2	3	0	1	1	2	1	10	1
338	1	1	2	2	2	2	1	6	1	2	2	2	2	2	2	2	2	2	2	2	2	2	2	2	1	1	2	1	1	2	30	0	1	1	0	0	1	0	0	3	0
339	1	2	2	3	2	2	1	4	1	4	2	2	2	1	1	2	1	2	1	1	1	1	1	2	2	1	1	3	1	1	23	0	0	1	1	0	0	0	0	2	0
340	2	2	2	3	2	2	1	3	1	1	2	2	4	1	1	2	2	1	3	2	3	1	2	2	1	3	3	1	1	1	30	0	1	1	0	2	2	0	0	6	1
341	2	2	2	2	2	2	1	5	1	2	2	2	2	2	1	2	2	1	3	2	1	2	2	1	2	1	2	2	1	1	28	0	1	0	1	0	1	0	0	3	0
342	1	2	2	3	2	2	1	1	1	4	2	2	2	2	2	1	1	2	2	2	1	4	2	2	2	1	2	1	1	1	29	0	1	1	1	0	1	0	0	4	0
343	2	2	2	3	2	2	1	3	2	1	2	2	2	1	1	1	2	1	2	1	3	1	1	1	3	1	2	1	1	1	24	0	2	0	2	0	1	0	0	5	0
344	1	2	2	4	2	1	1	4	1	4	2	2	1	1	2	1	3	2	3	1	2	5	3	3	2	1	2	1	1	4	37	1	2	2	1	0	1	0	0	6	1
345	1	2	2	1	2	2	2	5	2	4	2	2	1	2	3	1	2	2	2	1	2	4	1	1	1	1	2	1	1	2	29	0	2	2	0	0	1	0	0	5	0
346	2	2	1	3	2	2	1	5	2	4	1	2	1	1	1	1	2	1	1	1	1	4	2	1	3	3	4	1	1	1	29	0	1	3	2	2	3	0	0	11	1
347	2	2	2	2	2	2	1	3	2	2	1	2	1	5	5	3	1	5	1	2	3	2	5	3	2	2	2	1	1	1	44	1	2	2	1	1	1	0	0	7	1
348	2	1	1	2	2	2	1	3	1	1	1	2	2	1	3	2	2	2	1	1	2	1	2	3	1	1	2	2	1	2	29	0	1	2	0	0	1	0	0	4	0
349	1	2	2	2	2	2	1	3	2	2	2	2	4	1	3	1	1	1	1	2	3	1	1	1	2	1	2	1	2	1	25	0	0	0	1	0	1	0	0	2	0
350	2	2	2	2	2	2	1	3	1	2	2	2	3	2	2	1	2	2	1	2	1	2	2	1	1	1	1	1	5	1	28	0	1	0	0	0	0	0	0	1	0
351	1	1	2	3	2	2	2	5	1	4	2	2	1	2	3	1	2	1	1	2	1	4	2	2	2	1	2	1	1	1	29	0	1	1	1	0	1	0	0	4	0
352	2	1	1	5	1	2	1	3	1	2	1	2	1	2	2	4	2	1	2	2	1	2	2	1	1	1	1	2	1	1	28	0	1	0	0	0	1	0	0	2	0
353	2	1	2	2	2	2	1	3	2	1	1	2	2	3	2	1	2	2	2	2	1	1	2	1	1	1	1	2	1	1	26	0	1	0	0	0	1	0	0	2	0
354	1	2	2	1	2	2	1	3	2	3	2	2	4	1	3	1	1	2	1	2	3	3	1	1	1	1	1	2	2	1	27	0	0	0	0	0	0	0	0	0	0
355	1	2	2	3	2	2	1	1	1	4	2	2	4	1	2	1	1	2	5	5	4	5	2	1	2	1	2	1	1	3	39	1	1	0	1	0	1	0	0	3	0
356	2	2	2	1	2	2	2	5	2	1	2	2	1	2	2	2	2	2	2	2	2	1	2	3	1	2	2	1	1	2	31	0	1	2	0	1	1	0	0	5	0
357	1	2	2	4	2	2	2	1	2	4	2	2	2	2	2	2	1	2	1	2	1	1	1	1	2	1	1	1	1	1	23	0	0	0	1	0	0	0	0	1	0
358	1	2	2	3	2	2	1	5	2	2	2	1	4	1	3	1	1	1	1	2	1	2	2	1	2	1	2	2	4	1	28	0	1	0	1	0	1	0	0	3	0
359	2	2	2	2	2	2	1	5	2	2	2	2	4	2	2	3	3	2	3	2	2	2	2	2	1	1	1	1	1	4	34	0	1	1	0	0	0	0	0	2	0
360	2	2	2	3	2	2	1	5	2	2	2	2	4	2	2	1	2	1	1	1	3	2	2	2	3	4	1	1	1	1	30	0	1	1	2	3	1	0	0	8	1
361	1	2	2	2	2	2	1	6	2	1	2	2	4	3	2	2	2	2	1	2	1	1	2	2	1	1	3	2	1	1	29	0	1	1	0	0	2	0	0	4	0
362	1	2	2	2	2	2	1	4	2	4	2	2	4	2	2	5	1	3	3	2	2	5	2	3	1	1	1	1	1	4	39	1	1	2	0	0	0	0	0	3	0
363	1	2	2	3	2	2	2	3	2	4	2	2	4	1	5	5	1	2	3	2	1	5	5	5	5	2	2	1	1	1	47	1	2	3	2	1	1	0	0	9	1
364	1	2	2	1	2	2	1	5	1	4	2	2	2	1	2	1	1	2	3	2	1	1	1	1	2	1	1	1	1	1	23	0	0	0	1	0	0	0	0	1	0
365	2	2	2	2	2	2	1	6	2	2	2	2	1	1	4	2	2	5	4	4	2	2	2	3	1	2	2	1	1	2	40	1	1	2	0	1	1	0	0	5	0
366	1	1	2	4	2	1	1	3	1	1	2	2	4	2	1	1	1	1	1	1	1	1	1	1	1	1	1	2	2	1	20	0	1	0	0	0	0	0	0	1	0
367	1	2	2	3	2	1	1	1	2	2	1	2	3	4	5	2	4	5	5	4	2	2	1	1	2	1	2	1	1	2	44	1	0	0	1	0	1	0	0	2	0
368	1	2	2	1	2	2	1	3	1	3	2	2	2	1	2	1	1	2	1	1	1	1	1	1	1	1	1	3	1	1	21	0	0	0	0	0	0	0	0	0	0
369	2	1	1	2	2	2	1	1	1	1	2	2	2	1	1	1	1	1	1	1	1	1	1	1	2	2	1	2	2	1	21	0	0	0	1	1	0	0	0	2	0
370	1	2	2	3	2	2	2	5	1	4	2	2	4	1	4	3	1	2	2	1	2	4	2	2	2	1	1	1	1	4	34	0	1	1	1	0	0	0	0	3	0
371	2	2	2	2	2	2	1	1	1	2	2	2	2	1	2	2	1	1	1	1	1	2	2	2	1	1	1	1	5	1	26	0	1	1	0	0	1	0	0	3	0
372	2	2	1	2	2	2	2	5	1	3	2	2	2	2	1	2	1	2	3	2	2	3	2	2	1	1	1	1	1	4	31	0	1	1	0	0	1	0	0	3	0
373	1	2	1	2	2	2	1	3	2	4	2	1	4	1	1	1	1	1	1	1	1	1	2	2	2	1	1	1	5	1	24	0	1	1	1	0	0	0	0	3	0
374	1	2	2	3	2	1	1	3	2	3	2	2	2	1	2	1	1	2	2	2	2	3	2	2	2	4	2	1	1	2	32	0	1	1	1	3	1	0	0	7	1
375	2	2	2	2	2	2	2	3	2	2	2	2	1	1	2	1	1	1	1	1	3	2	1	1	1	1	1	3	1	1	23	0	0	0	0	0	0	0	0	0	0
376	2	2	2	3	2	2	1	1	1	2	2	2	2	2	1	1	1	2	1	1	1	1	2	2	2	1	1	1	5	1	26	0	1	1	1	0	0	0	0	3	0
377	2	2	1	2	2	2	1	1	1	2	1	2	2	1	1	3	3	2	3	3	2	2	4	4	3	1	5	1	1	5	44	1	3	3	2	0	2	0	0	10	1
378	2	2	2	2	2	2	1	1	2	2	2	2	2	2	1	2	1	2	3	1	2	1	2	1	1	1	1	1	1	2	25	0	1	0	0	0	0	0	0	1	0
379	1	2	2	3	2	2	1	3	2	2	1	2	3	2	2	1	3	1	1	1	3	2	1	2	1	1	3	3	2	1	30	0	0	1	0	0	2	2	1	6	1
380	2	2	1	2	2	2	1	3	2	2	2	2	4	2	2	2	1	2	1	2	1	2	1	1	2	1	1	1	4	1	27	0	0	0	1	0	0	0	0	1	0
381	2	1	2	2	2	2	1	3	2	2	2	2	4	2	2	1	2	2	2	2	1	2	1	1	1	1	1	1	2	1	25	0	0	0	0	0	1	0	0	1	0
382	2	2	2	2	2	2	1	4	1	1	1	1	3	2	4	3	3	2	3	2	2	1	4	4	1	3	4	1	1	5	45	1	3	3	0	2	2	0	0	10	1
383	2	2	2	1	2	2	2	3	2	4	2	1	1	2	2	1	2	1	1	1	1	1	1	1	1	1	1	3	1	1	22	0	0	0	0	0	1	0	0	1	0
384	2	2	2	1	2	2	2	3	2	2	2	2	1	4	2	2	1	1	3	2	3	2	3	3	2	2	4	1	1	1	37	1	2	2	1	1	2	0	0	8	1
385	1	2	2	3	2	2	1	1	1	3	2	2	2	1	2	1	1	2	1	2	2	3	2	1	3	1	3	3	2	2	32	0	1	2	2	0	2	2	1	10	1
386	2	2	2	4	2	2	2	2	1	3	2	2	1	1	5	5	4	4	4	3	2	3	4	5	3	2	5	4	3	2	59	1	3	3	2	1	2	3	2	16	1
387	2	2	2	2	2	2	2	5	1	4	2	2	4	2	1	5	1	3	1	2	1	4	1	2	1	1	1	1	1	1	29	0	0	1	0	0	0	0	0	1	0
388	2	2	2	3	2	2	1	3	1	3	2	2	4	1	2	2	2	2	3	2	2	3	3	4	1	1	3	1	1	2	35	1	2	3	0	0	2	0	0	7	1
389	1	2	2	2	1	2	1	5	1	4	2	2	4	1	1	5	1	1	1	1	1	1	1	2	1	1	2	1	1	1	23	0	0	1	0	0	1	0	0	2	0
390	1	2	2	3	1	2	1	5	2	4	2	2	1	3	2	1	3	1	2	2	1	4	2	1	3	2	2	1	1	1	32	0	1	2	2	1	1	0	0	7	1
391	1	2	2	3	1	1	1	3	1	2	2	2	1	1	1	1	2	1	1	1	2	2	2	3	2	4	1	1	1	2	28	0	1	2	1	3	0	0	0	7	1
392	1	1	2	4	2	2	1	5	2	4	2	2	1	1	2	1	1	1	1	2	1	1	1	1	1	3	1	1	1	1	21	0	1	2	0	2	1	0	0	6	1
393	2	2	2	5	2	1	1	3	1	4	1	2	2	2	1	1	2	1	2	1	2	1	1	1	1	2	1	1	1	2	23	0	1	0	0	1	1	0	0	3	0
394	2	2	2	2	2	2	1	1	1	2	2	2	1	3	2	2	2	2	1	2	2	2	1	2	1	1	2	1	1	4	31	0	2	1	0	0	1	0	0	4	0
395	2	2	2	2	2	2	1	2	2	2	2	2	2	2	2	1	1	2	2	1	1	2	2	1	1	1	2	2	5	1	29	0	1	0	0	0	1	0	0	2	0
396	2	2	1	3	2	1	1	2	2	2	2	2	2	2	1	2	2	2	2	2	3	2	1	2	1	1	1	2	1	1	28	0	0	1	0	0	1	0	0	2	0
397	2	2	2	2	2	2	1	1	1	1	2	2	1	1	3	1	2	2	1	1	3	1	2	1	1	1	2	1	2	1	26	0	1	0	0	0	1	0	0	2	0
398	1	1	2	3	2	2	1	2	1	2	2	2	4	2	1	1	2	1	2	1	1	2	2	2	1	1	1	1	1	1	23	0	1	1	0	0	0	0	0	2	0
399	2	2	2	3	2	2	1	4	2	2	2	2	2	3	2	1	3	1	1	5	3	2	1	1	1	1	1	1	1	1	29	0	0	0	0	0	1	0	0	1	0
400	2	2	2	3	2	2	2	1	2	3	2	2	2	3	2	3	3	2	1	1	3	3	2	2	1	1	1	1	1	1	31	0	1	1	0	0	1	0	0	3	0
402	1	3	2	1	1	1	1	1	2	3	1	1	2	2	1	2	2	4	5	4	4	3	4	3	4	2	4	4	3	3	54	1	3	2	3	1	3	3	2	17	1
403	1	2	2	3	2	2	1	1	1	2	2	2	1	2	1	1	1	1	1	1	1	1	1	1	1	1	1	1	1	1	18	0	0	0	0	0	1	0	0	1	0
404	2	2	2	4	2	2	1	4	1	1	1	2	2	1	2	2	2	1	2	1	1	1	2	2	1	1	2	3	1	1	26	0	1	1	0	0	1	0	0	3	0
405	2	2	2	3	2	2	1	5	2	2	1	1	1	3	1	1	1	1	1	2	3	2	1	1	2	2	3	1	1	1	27	0	2	2	1	1	2	0	0	8	1
406	1	2	2	4	1	1	1	2	1	4	2	2	4	1	1	1	2	1	1	1	1	1	1	1	1	1	1	2	3	1	21	0	0	0	0	0	1	0	0	1	0
407	1	2	2	2	2	2	2	5	2	3	2	2	2	2	3	2	2	1	1	1	1	1	1	1	1	1	2	2	2	1	25	0	0	0	0	0	1	0	0	1	0
408	1	2	2	5	1	2	1	5	1	4	2	2	4	1	1	1	2	1	2	2	2	1	2	2	1	2	2	1	1	2	26	0	1	1	0	1	1	0	0	4	0
409	1	2	2	2	1	1	1	3	2	2	2	2	2	2	3	1	5	2	4	1	3	2	1	5	5	5	2	1	1	1	44	1	0	3	2	3	1	0	0	9	1
410	2	2	2	3	2	2	1	1	1	2	2	2	2	3	2	3	3	2	1	2	3	2	5	5	3	5	3	1	1	1	45	1	2	3	2	3	2	0	0	12	1
411	2	2	2	2	2	2	1	1	2	2	2	2	4	1	2	1	2	2	3	1	2	2	2	2	1	1	2	2	1	2	29	0	1	1	0	0	1	0	0	3	0
412	2	2	2	3	2	2	2	2	1	2	2	2	1	2	4	1	2	5	4	1	2	2	1	1	1	1	2	1	1	2	33	0	0	0	0	0	1	0	0	1	0
413	2	2	2	3	2	2	1	5	1	4	2	2	2	3	3	2	3	2	1	2	2	4	2	2	1	1	3	1	1	2	35	1	1	1	0	0	2	0	0	4	0
414	2	2	2	3	2	2	1	5	2	2	2	2	2	1	2	2	1	1	1	1	1	2	1	1	1	1	1	1	4	1	23	0	0	0	0	0	1	0	0	1	0
415	1	2	2	3	2	2	1	4	1	2	2	2	2	1	2	1	2	2	3	1	2	2	2	2	1	1	1	1	1	2	27	0	1	1	0	0	0	0	0	2	0
416	1	2	2	3	2	1	1	1	2	2	2	2	4	5	2	3	1	2	3	3	2	2	2	2	2	3	2	1	1	5	41	1	1	1	1	2	1	0	0	6	1
417	2	2	2	3	2	2	1	1	1	1	2	2	3	3	2	3	2	2	1	1	1	1	2	1	1	1	2	2	1	1	27	0	1	2	0	0	1	0	0	4	0
418	2	1	2	3	2	2	1	1	2	1	1	2	2	2	1	2	1	2	2	1	1	1	2	2	1	1	2	3	1	1	26	0	1	1	0	0	1	0	0	3	0
419	2	2	2	2	2	2	1	5	2	2	2	2	2	2	3	1	1	2	2	1	3	1	1	1	1	1	1	2	1	1	25	0	0	0	0	0	1	0	0	1	0
420	2	2	2	3	2	2	1	1	1	3	2	2	2	2	3	1	2	1	3	2	1	1	2	1	1	1	1	1	1	1	25	0	1	0	0	0	0	0	0	1	0
421	2	2	2	4	2	2	1	5	2	2	2	2	2	3	2	3	1	1	3	1	1	2	2	3	1	1	2	1	1	1	29	0	1	2	0	0	1	0	0	4	0
422	2	2	2	2	2	2	2	5	1	2	2	2	4	1	2	1	1	1	1	1	2	2	1	1	2	1	1	1	1	2	22	0	1	0	1	0	1	0	0	3	0
423	2	2	2	4	2	2	1	5	1	2	2	2	4	3	2	1	2	1	2	2	2	2	2	2	1	3	2	1	1	2	31	0	1	1	0	2	1	0	0	5	0
424	2	2	1	3	2	2	2	1	1	2	2	2	2	2	2	2	3	1	3	2	1	2	1	1	1	2	1	2	1	1	28	0	2	0	0	1	0	0	0	3	0
425	2	2	2	3	2	2	1	3	2	2	2	2	4	3	1	1	2	2	2	1	1	1	1	1	1	1	1	2	1	1	23	0	0	0	0	0	1	0	0	1	0
426	2	2	2	3	2	2	1	4	2	1	2	2	2	2	5	5	4	3	4	3	2	1	4	5	2	1	2	1	1	5	50	1	3	3	1	0	1	0	0	8	1
427	1	2	2	1	2	2	2	2	1	4	1	2	2	2	2	3	3	5	1	1	2	4	2	2	1	1	2	1	1	2	35	1	1	1	0	0	1	0	0	3	0
428	2	2	2	5	2	1	1	5	1	3	1	2	2	3	3	1	2	2	2	2	2	3	2	3	1	3	4	1	1	2	37	1	1	2	0	2	2	0	0	7	1
429	1	1	2	3	1	1	1	1	1	1	2	2	4	2	2	2	3	1	3	2	2	1	2	1	1	2	2	1	1	2	30	0	1	2	0	1	1	0	0	5	0
430	2	2	2	2	2	2	1	3	2	1	2	2	2	1	2	1	2	2	1	2	1	1	1	1	1	1	1	2	2	1	23	0	0	0	0	0	0	0	0	0	0
431	2	2	2	2	2	2	1	4	1	2	1	2	4	1	2	2	1	1	1	1	1	1	1	2	3	1	2	1	1	1	23	0	2	1	2	0	1	0	0	6	1
432	1	2	2	2	2	1	2	2	1	3	2	2	4	1	2	2	2	2	2	2	2	1	2	1	1	1	1	1	1	2	26	0	1	0	0	0	0	0	0	1	0
433	2	2	2	2	2	2	1	3	2	1	2	2	4	3	1	3	3	2	3	2	2	1	2	2	1	1	2	1	1	4	34	0	1	1	0	0	1	0	0	3	0
434	2	2	2	2	2	2	1	3	2	4	2	2	4	2	3	2	3	2	1	1	3	5	2	3	3	1	3	2	2	1	39	1	1	2	2	0	2	1	1	9	1
435	2	2	2	2	2	2	1	1	2	1	2	2	1	1	4	3	1	2	1	2	2	1	1	4	3	1	2	1	1	2	32	0	0	3	2	0	1	0	0	6	1
436	1	2	2	2	2	2	1	5	2	4	2	2	3	1	1	1	2	2	3	1	1	2	2	1	2	1	2	1	1	1	25	0	1	3	1	0	1	0	0	6	1
437	2	1	2	3	2	2	1	4	2	2	2	2	1	1	2	1	1	1	2	2	2	1	1	1	1	1	1	2	1	2	23	0	1	0	0	0	0	0	0	1	0
438	2	2	1	2	2	2	1	3	2	2	2	2	2	2	2	1	4	2	5	4	3	2	2	3	2	1	2	1	1	1	38	1	1	2	1	0	1	0	0	5	0
439	2	2	2	1	2	2	1	3	1	2	2	2	1	2	4	1	3	4	5	5	2	2	2	3	1	1	2	1	1	5	44	1	1	2	0	0	1	0	0	4	0
440	2	2	2	2	2	2	1	1	2	2	2	2	4	3	2	3	3	2	1	2	3	2	3	1	1	1	2	1	1	1	32	0	2	2	0	0	1	0	0	5	0
441	2	1	1	2	2	2	1	5	2	2	2	2	4	2	2	3	2	1	2	2	1	2	2	2	1	2	2	1	1	1	29	0	1	1	0	1	1	0	0	4	0
443	2	1	2	5	2	2	2	1	1	2	2	2	4	1	2	1	1	1	1	1	1	2	1	1	2	1	1	1	4	1	23	0	0	0	1	0	1	0	0	2	0
444	1	2	2	2	2	2	1	1	2	2	2	2	4	2	3	2	1	1	2	1	2	2	2	1	1	1	2	1	1	2	27	0	1	2	0	0	1	0	0	4	0
445	2	2	1	2	2	2	1	1	2	2	2	2	2	1	2	1	1	2	1	3	3	2	2	1	1	1	2	2	1	1	27	0	1	0	0	0	1	0	0	2	0
446	2	3	2	2	2	2	1	1	1	2	2	2	4	2	3	1	3	2	3	2	2	2	2	1	2	1	2	1	1	2	32	0	1	2	1	0	1	0	0	5	0
447	2	2	2	3	2	2	1	3	1	2	1	2	2	1	1	2	1	2	1	1	1	2	1	2	1	1	2	1	1	1	22	0	0	1	0	0	1	0	0	2	0
448	2	2	2	2	2	2	1	1	2	2	2	2	4	2	2	1	4	4	5	4	5	2	2	2	2	3	2	1	1	3	45	1	1	1	1	2	1	0	0	6	1
449	2	2	1	2	2	2	1	1	2	1	2	2	4	2	2	1	2	2	2	2	1	1	1	1	1	1	1	2	2	1	25	0	0	0	0	0	0	0	0	0	0
450	1	2	2	2	2	2	1	3	1	4	2	2	4	2	2	3	1	2	2	2	1	2	2	2	2	1	1	1	1	1	28	0	1	1	1	0	0	0	0	3	0
451	2	2	2	2	2	2	1	3	1	2	2	2	2	1	3	5	1	2	2	2	1	2	3	3	1	2	2	4	3	1	38	1	2	2	0	1	1	3	2	11	1
452	1	1	2	2	2	2	1	5	1	2	2	2	4	1	2	2	2	1	1	2	1	2	2	3	4	1	2	1	1	1	29	0	1	2	3	0	1	0	0	7	1
453	1	2	2	2	2	2	1	1	1	3	2	2	4	1	2	3	1	2	1	1	3	1	2	4	2	1	2	1	1	1	29	0	1	3	1	0	1	0	0	6	1
454	2	2	2	2	2	2	2	5	2	2	1	2	1	2	2	2	2	2	3	2	2	2	3	3	1	2	4	5	2	2	41	1	2	2	0	1	2	2	1	10	1
455	1	2	2	4	2	1	1	3	1	2	2	2	2	2	2	1	1	2	1	2	1	2	1	1	1	1	1	3	1	1	24	0	0	0	0	0	0	0	0	0	0
456	2	2	2	4	2	2	1	4	2	4	2	2	4	1	1	1	1	1	1	1	1	1	1	1	1	2	2	2	3	1	22	0	0	0	0	1	1	0	0	2	0
457	2	2	2	2	2	2	1	4	2	4	2	2	2	1	3	1	3	1	5	5	2	4	2	1	1	1	1	1	1	1	34	0	1	0	0	0	0	0	0	1	0
458	2	2	2	5	2	2	1	1	2	3	1	2	1	2	3	1	1	1	1	2	1	3	3	4	4	5	3	5	2	1	42	1	2	3	3	3	2	2	1	16	1
459	1	2	2	5	2	1	1	1	2	4	2	2	2	2	2	1	1	1	2	2	1	1	2	2	1	1	2	1	1	1	24	0	1	1	0	0	1	0	0	3	0
460	1	2	2	3	1	1	1	4	1	3	2	2	2	2	1	3	1	2	1	1	1	3	1	2	1	1	1	1	1	1	24	0	0	1	0	0	0	0	0	1	0
461	2	2	2	5	2	2	1	1	2	3	1	2	1	1	2	2	1	1	1	2	1	3	3	4	5	5	5	3	2	1	42	1	2	3	2	3	2	2	1	15	1
462	1	2	2	5	1	1	1	1	1	4	1	2	1	1	1	2	1	1	2	1	2	2	1	2	2	1	2	1	1	4	27	0	2	1	1	0	1	0	0	5	0
463	1	2	1	3	2	2	1	5	1	2	2	1	1	1	3	2	1	2	1	2	1	2	2	3	2	1	2	1	1	1	28	0	1	2	1	0	1	0	0	5	0
464	1	2	2	5	2	2	1	3	2	1	2	2	4	2	1	1	1	1	3	2	2	1	1	1	1	1	1	1	2	2	24	0	0	0	0	0	0	0	0	0	0
465	2	2	2	2	2	2	1	3	1	2	2	2	4	3	2	1	1	1	2	2	3	2	2	1	1	2	2	1	1	1	28	0	1	3	0	1	1	0	0	6	1
466	1	2	2	3	1	2	1	3	1	4	2	2	4	1	2	1	1	1	3	2	2	2	2	1	2	2	1	1	1	2	27	0	1	0	1	1	1	0	0	4	0
468	2	2	1	3	2	1	1	3	1	2	2	2	1	1	2	1	1	2	3	1	3	2	2	1	3	1	1	2	1	1	28	0	1	0	2	0	1	0	0	4	0
469	2	2	2	4	2	2	1	3	1	3	2	2	4	1	2	1	3	1	1	2	1	3	2	1	1	3	1	1	1	1	26	0	1	0	0	2	1	0	0	4	0
470	2	2	1	3	2	2	1	5	2	2	2	2	4	2	2	1	2	1	2	2	1	2	1	2	2	1	2	1	1	1	26	0	2	1	1	0	1	0	0	5	0
471	2	2	1	2	2	2	2	3	2	2	2	2	2	1	1	1	1	1	1	1	1	1	1	1	1	1	1	2	1	1	18	0	0	0	0	0	0	0	0	0	0
472	1	2	2	5	1	2	1	1	2	2	2	2	4	1	1	1	1	1	1	1	1	1	2	2	3	3	2	2	2	1	26	0	1	1	2	2	1	1	1	9	1
473	2	1	2	2	2	2	1	5	2	3	2	2	4	2	2	2	1	2	1	1	1	1	2	1	1	1	3	1	1	1	24	0	1	0	0	0	2	0	0	3	0
474	1	2	2	3	2	1	1	5	1	3	2	2	2	1	2	2	1	2	1	2	2	1	2	1	3	1	2	1	1	2	27	0	1	2	2	0	1	0	0	6	1
475	1	1	2	2	2	1	1	5	2	2	2	2	4	2	3	1	2	1	2	2	3	2	1	1	1	2	2	1	1	1	28	0	2	3	0	1	1	0	0	7	1
476	2	2	2	5	2	2	1	1	1	4	2	2	4	1	1	1	1	1	1	1	1	1	2	1	1	2	2	1	1	1	20	0	1	2	0	1	1	0	0	5	0
477	2	2	2	3	2	2	2	5	2	2	2	2	2	1	2	2	1	2	2	2	1	1	1	1	1	1	2	2	1	1	24	0	1	0	0	0	1	0	0	2	0
478	1	1	2	2	2	2	1	5	1	2	2	2	2	3	3	3	1	1	1	1	3	2	2	1	2	1	2	2	1	1	30	0	1	0	1	0	1	0	0	3	0
479	2	1	2	2	2	2	1	1	1	2	2	2	2	2	2	2	1	2	2	2	2	2	2	3	1	1	2	1	1	2	30	0	1	2	0	0	1	0	0	4	0
480	1	3	2	5	1	1	1	6	1	1	2	2	1	4	4	5	5	4	4	3	4	1	1	2	1	1	2	1	1	3	46	1	0	1	0	0	1	0	0	2	0
481	1	2	2	2	2	2	1	2	1	3	2	2	1	3	2	1	1	1	1	2	2	3	1	1	1	1	1	2	2	2	27	0	0	0	0	0	0	0	0	0	0
482	1	2	2	2	2	2	2	4	2	2	2	2	4	2	2	2	2	2	2	2	2	2	2	2	1	1	1	1	1	2	29	0	1	1	0	0	0	0	0	2	0
483	2	2	2	2	2	2	2	5	2	2	2	2	4	2	2	2	2	2	2	2	2	2	2	2	1	1	1	1	1	2	29	0	1	1	0	0	0	0	0	2	0
484	2	2	2	3	2	2	2	3	2	2	2	1	2	2	2	1	1	1	1	5	2	2	2	1	2	1	1	1	1	2	28	0	1	0	1	0	0	0	0	2	0
485	1	2	2	3	2	2	1	1	1	2	2	1	1	2	2	2	3	2	3	2	2	2	2	3	3	4	3	1	1	5	42	1	1	2	2	3	2	0	0	10	1
486	1	2	2	5	2	2	1	5	1	3	1	2	1	1	2	3	1	2	1	1	3	3	4	2	3	2	3	1	1	1	34	0	3	1	2	1	2	0	0	9	1
487	2	2	2	2	2	2	2	1	2	2	2	2	2	3	3	1	1	2	1	2	2	2	1	2	2	1	2	1	1	2	29	0	2	1	1	0	1	0	0	5	0
488	2	2	2	2	2	2	2	5	1	2	2	2	4	3	3	2	2	1	2	2	2	2	4	2	3	2	1	1	1	2	35	1	3	1	2	1	0	0	0	7	1
489	2	2	2	3	2	2	1	3	2	3	1	2	3	3	4	2	3	2	5	2	3	3	2	3	1	1	5	1	1	1	42	1	1	2	0	0	2	0	0	5	0
490	1	1	2	2	2	2	2	1	1	4	2	2	2	1	1	1	1	1	2	1	1	1	1	2	3	1	1	3	1	1	23	0	0	1	2	0	0	0	0	3	0
491	2	2	2	2	2	2	1	3	2	1	2	2	4	2	2	1	2	2	2	1	2	1	1	1	1	1	2	1	2	2	26	0	0	0	0	0	1	0	0	1	0
492	1	1	2	2	2	2	1	4	1	4	2	2	4	2	1	3	2	1	2	1	1	4	2	1	1	1	2	1	1	1	27	0	1	0	0	0	1	0	0	2	0
493	2	2	2	2	2	2	2	1	1	1	2	2	2	2	2	4	1	1	3	1	2	1	2	2	1	1	3	1	1	4	32	0	1	1	0	0	2	0	0	4	0
494	2	2	2	3	2	2	2	1	1	2	2	2	4	2	4	3	1	2	3	1	3	2	2	1	2	2	2	1	1	1	33	0	1	0	1	1	1	0	0	4	0
495	2	1	1	1	2	2	2	5	2	2	1	1	2	2	2	1	2	1	1	1	1	2	3	1	3	3	3	1	1	1	29	0	2	2	2	2	2	0	0	10	1
496	2	2	2	3	1	2	1	3	2	3	2	2	1	1	1	1	1	1	1	1	1	1	1	3	3	4	2	1	1	1	25	0	2	2	2	3	1	0	0	10	1
497	2	2	1	2	2	2	1	2	2	2	1	2	2	2	2	2	1	1	3	2	3	2	2	3	3	2	2	1	1	1	33	0	1	2	2	1	1	0	0	7	1
498	2	1	1	3	2	2	2	5	1	2	2	2	2	2	1	3	1	1	3	1	3	2	1	1	1	1	3	1	1	1	27	0	2	2	0	0	2	0	0	6	1
499	1	2	1	4	2	2	1	4	1	2	2	2	4	2	1	2	3	2	2	2	3	2	2	2	1	1	2	1	1	1	30	0	1	1	0	0	1	0	0	3	0
500	2	1	2	3	2	2	1	5	1	2	2	2	2	1	2	1	1	2	2	2	1	1	1	2	1	2	1	1	1	1	23	0	1	1	0	1	0	0	0	3	0
501	2	2	1	2	2	2	1	3	2	2	2	2	4	1	3	1	2	2	2	2	1	2	2	2	1	1	2	2	1	1	28	0	1	1	0	0	1	0	0	3	0
502	2	2	2	2	2	2	1	1	2	1	1	2	4	1	2	5	1	2	3	1	5	1	3	3	1	1	2	1	1	3	36	1	2	2	0	0	1	0	0	5	0
503	2	2	2	4	2	2	1	3	1	2	1	2	4	2	2	5	3	3	4	4	3	2	5	2	3	1	2	1	1	1	44	1	2	1	2	0	1	0	0	6	1
504	1	2	2	3	2	2	1	1	1	2	2	2	4	2	2	1	1	1	2	2	3	2	1	1	2	1	1	2	1	1	26	0	0	0	1	0	1	0	0	2	0
505	2	2	2	3	2	2	1	1	1	2	2	2	2	2	1	2	2	2	1	1	1	1	3	2	2	1	2	2	1	1	27	0	2	1	1	0	1	0	0	5	0
506	1	2	2	3	2	2	1	1	2	2	2	2	2	2	1	1	1	1	1	1	1	1	1	1	2	1	2	2	1	1	21	0	0	0	1	0	1	0	0	2	0
507	1	1	2	3	2	2	1	3	1	1	1	2	4	1	2	2	2	1	2	1	3	1	1	2	1	2	2	1	1	1	26	0	2	1	0	1	1	0	0	5	0
508	2	3	2	5	2	2	1	3	2	2	2	2	4	2	1	2	3	2	3	1	3	2	1	2	1	1	1	1	1	1	28	0	0	1	0	0	1	0	0	2	0
509	2	2	2	2	2	2	2	5	2	2	2	2	2	2	2	2	1	2	1	2	2	2	2	2	2	3	2	1	1	2	31	0	1	1	1	2	1	0	0	6	1
510	2	1	2	3	2	1	1	6	1	1	2	2	1	2	1	1	2	2	2	1	1	1	2	2	2	2	2	1	1	1	26	0	1	1	1	1	1	0	0	5	0
511	2	2	2	3	2	2	1	3	2	2	2	2	1	1	3	1	3	1	2	1	2	1	1	1	1	1	1	2	1	2	25	0	0	0	0	0	1	0	0	1	0
512	1	2	2	5	1	1	1	1	2	4	2	2	4	2	2	2	2	2	2	2	2	4	1	1	1	1	1	1	1	2	29	0	0	0	0	0	0	0	0	0	0
513	2	3	2	3	2	2	1	3	2	2	2	2	2	2	2	3	1	2	3	3	2	2	2	4	1	1	2	1	1	2	34	0	1	3	0	0	1	0	0	5	0
514	1	2	2	5	1	1	1	4	2	4	2	2	4	2	1	1	1	1	1	1	1	4	2	3	1	1	1	4	3	1	29	0	1	2	0	0	1	3	2	9	1
515	2	2	2	2	2	2	2	5	2	1	2	2	2	2	1	1	1	2	2	2	2	1	1	2	1	2	1	1	1	4	27	0	0	1	0	1	1	0	0	3	0
516	2	2	2	2	2	2	2	1	1	4	1	2	2	3	2	1	1	1	2	1	2	4	2	1	3	1	1	1	1	4	31	0	1	0	2	0	0	0	0	3	0
517	2	2	2	3	2	2	1	1	1	1	2	2	1	2	2	3	3	1	2	2	1	1	1	1	1	2	1	1	1	1	26	0	2	3	0	1	1	0	0	7	1
518	2	1	1	1	2	2	1	1	2	2	2	2	1	2	2	1	2	2	1	2	1	2	1	1	1	1	1	1	4	1	26	0	0	0	0	0	1	0	0	1	0
519	1	3	2	5	1	2	2	4	2	2	2	2	2	2	1	1	1	1	1	2	2	1	2	2	1	1	2	2	1	2	25	0	1	1	0	0	1	0	0	3	0
520	2	3	2	2	2	1	1	3	2	1	2	2	4	2	2	1	2	2	2	1	2	1	1	2	1	1	2	1	1	2	26	0	0	1	0	0	1	0	0	2	0
521	2	1	2	2	2	2	1	3	1	1	1	2	3	3	2	4	5	2	3	2	2	1	2	2	1	1	2	1	1	4	38	1	1	1	0	0	1	0	0	3	0
522	2	2	2	5	2	2	1	3	1	3	2	1	4	1	1	1	2	1	1	1	1	3	2	1	1	1	1	2	3	1	24	0	1	0	0	0	1	0	0	2	0
523	1	2	2	5	2	2	2	5	1	2	2	2	4	3	1	1	1	1	1	1	1	1	2	2	2	1	2	2	1	1	24	0	1	1	1	0	1	0	0	4	0
524	2	2	2	3	2	1	1	3	2	1	2	2	1	1	1	1	3	1	1	2	1	1	1	3	2	3	2	1	1	1	26	0	0	2	1	2	1	0	0	6	1
526	1	2	2	3	2	2	1	4	2	2	2	2	4	2	1	1	1	1	1	1	1	1	1	1	1	1	1	1	2	1	19	0	0	0	0	0	0	0	0	0	0
527	2	2	2	3	2	2	1	5	2	2	2	2	2	2	3	1	1	2	1	2	1	1	2	2	1	1	1	2	1	1	25	0	1	1	0	0	1	0	0	3	0
528	2	2	2	4	2	2	1	1	2	2	1	2	2	2	2	1	3	1	3	2	2	2	2	2	1	1	2	1	1	2	30	0	1	1	0	0	1	0	0	3	0
529	2	2	2	3	2	1	1	4	2	2	2	2	2	3	3	2	3	2	3	2	3	2	2	3	1	1	2	1	1	1	35	1	1	2	0	0	1	0	0	4	0
530	2	1	2	3	2	2	2	3	1	1	2	2	2	3	2	3	2	2	2	2	2	1	2	1	1	2	1	1	1	2	30	0	1	0	0	1	0	0	0	2	0
531	2	2	2	2	2	2	2	5	1	2	2	2	4	2	2	1	3	1	1	2	3	2	3	1	2	3	3	1	1	1	32	0	2	2	1	2	2	0	0	9	1
532	1	2	2	2	2	1	1	3	1	2	1	2	2	2	3	2	3	2	3	2	3	2	5	3	3	3	4	2	2	1	45	1	2	2	2	2	2	1	1	12	1
533	2	1	1	2	2	2	1	1	2	2	1	2	4	1	2	1	2	1	2	2	1	1	2	1	1	1	1	2	4	1	26	0	1	0	0	0	1	0	0	2	0
534	2	2	2	2	2	2	1	1	1	2	2	2	2	1	2	2	1	1	3	2	2	1	2	1	1	1	1	1	1	2	25	0	1	2	0	0	0	0	0	3	0
535	2	1	2	2	2	2	2	1	2	2	2	2	3	1	2	1	1	1	2	1	1	2	2	2	4	4	2	2	1	1	30	0	1	1	3	3	1	0	0	9	1
536	2	1	1	2	2	2	2	1	2	2	2	2	2	3	2	2	2	2	2	2	2	2	2	2	1	1	2	2	2	2	33	0	1	1	0	0	1	1	1	5	0
537	2	1	1	2	2	2	1	3	2	2	2	2	4	2	1	1	1	2	3	5	1	2	2	3	1	1	2	1	1	1	30	0	1	2	0	0	1	0	0	4	0
538	1	1	1	2	2	2	2	1	1	2	2	2	4	1	2	1	1	1	1	1	1	2	1	1	1	3	1	3	1	1	23	0	1	0	0	2	0	0	0	3	0
539	2	1	1	2	2	2	2	5	2	2	2	2	4	3	2	2	2	2	1	1	2	2	2	3	1	3	2	1	1	2	32	0	1	2	0	2	1	0	0	6	1
540	2	1	2	2	2	2	2	3	2	2	1	2	2	2	1	1	1	2	2	2	1	1	1	2	1	1	1	1	2	1	23	0	1	1	0	0	0	0	0	2	0
541	1	1	1	2	2	2	1	1	2	2	2	2	2	1	2	1	1	2	1	1	1	1	2	1	1	1	1	4	2	1	24	0	1	2	0	0	1	0	0	4	0
542	2	1	1	2	2	2	1	1	2	2	2	2	4	1	2	2	1	1	1	1	2	1	1	1	1	2	1	1	1	2	22	0	1	2	0	1	0	0	0	4	0
543	2	1	1	2	2	2	2	5	1	2	2	2	1	2	2	2	2	1	2	1	2	2	2	2	2	2	1	1	1	2	29	0	1	1	1	1	1	0	0	5	0
544	2	1	2	2	2	2	1	1	2	2	2	2	2	2	2	2	2	2	2	2	2	2	1	2	1	1	1	2	1	2	29	0	0	1	0	0	0	0	0	1	0
545	2	1	1	4	2	2	1	4	2	2	1	1	3	2	4	2	3	1	3	2	3	2	2	3	1	3	2	1	1	1	36	1	1	2	0	2	1	0	0	6	1
546	2	1	1	2	2	2	2	5	2	1	2	2	4	2	2	2	3	2	5	2	1	1	2	1	1	1	1	1	1	1	29	0	1	0	0	0	1	0	0	2	0
547	1	1	2	1	2	2	2	1	2	2	1	2	1	3	2	1	1	1	2	2	1	2	1	1	3	1	2	1	1	1	26	0	2	2	2	0	1	0	0	7	1
548	2	1	1	2	2	2	1	1	2	1	1	2	4	2	1	2	1	1	1	1	1	1	1	3	1	3	1	3	1	1	25	0	0	2	0	2	1	0	0	5	0
549	2	1	1	2	2	2	1	3	1	2	2	2	4	2	1	1	2	2	2	2	1	2	2	3	2	3	2	1	1	1	30	0	1	2	1	2	1	0	0	7	1
550	2	1	1	2	2	2	1	3	1	2	2	2	2	1	1	1	2	1	1	2	1	1	1	2	1	1	1	2	4	1	24	0	0	1	0	0	0	0	0	1	0
551	2	1	1	3	2	2	1	4	2	2	2	2	2	2	2	1	2	2	2	1	1	1	1	1	1	1	1	3	1	1	24	0	0	0	0	0	0	0	0	0	0
552	2	1	1	2	2	2	1	5	1	2	1	2	1	1	1	1	1	1	1	1	1	1	3	1	2	1	2	2	2	1	23	0	2	3	1	0	1	0	0	7	1
553	2	1	1	2	2	2	2	4	2	4	1	2	2	2	1	2	2	1	2	2	1	4	1	2	1	1	2	1	1	1	27	0	0	1	0	0	1	0	0	2	0
554	2	1	1	3	2	2	2	3	2	2	2	2	4	2	1	1	1	1	2	1	2	1	2	2	1	1	2	2	1	2	25	0	1	1	0	0	1	0	0	3	0
555	2	2	2	3	2	2	1	3	2	2	2	2	2	2	1	2	2	1	1	2	1	1	2	1	3	1	2	2	1	1	26	0	1	0	2	0	1	0	0	4	0
556	2	1	1	2	2	2	2	5	2	2	1	2	4	2	2	1	1	2	1	1	1	1	1	2	1	1	2	1	1	1	22	0	2	1	0	0	1	0	0	4	0
557	2	1	1	2	2	2	1	3	2	2	2	2	2	2	2	2	1	1	2	2	1	2	3	1	2	3	3	1	1	1	30	0	2	3	1	2	2	0	0	10	1
559	1	1	1	1	2	2	1	3	1	1	2	2	2	3	2	1	2	2	3	1	2	1	4	4	3	2	2	1	1	2	36	1	3	3	2	1	1	0	0	10	1
560	2	1	1	2	2	2	2	6	2	2	2	2	2	2	3	1	1	1	3	1	3	2	2	1	2	1	1	2	1	1	28	0	1	0	1	0	1	0	0	3	0
561	2	1	1	2	2	2	1	4	2	2	2	2	4	2	2	1	1	1	1	2	1	2	1	1	1	1	1	1	3	1	23	0	0	0	0	0	1	0	0	1	0
562	2	1	1	2	2	2	1	5	2	2	2	2	4	2	2	1	1	1	2	1	1	1	2	2	1	1	2	2	1	1	24	0	1	1	0	0	1	0	0	3	0
563	2	1	1	2	2	2	2	2	1	2	2	2	4	1	2	2	2	1	1	2	1	2	2	2	1	1	1	3	2	1	27	0	1	1	0	0	0	0	0	2	0
564	2	1	2	2	2	2	1	1	2	3	2	2	2	3	3	2	2	2	1	2	2	3	2	2	1	1	1	1	1	2	31	0	1	1	0	0	1	0	0	3	0
565	2	1	1	2	2	2	1	5	2	1	1	2	2	1	1	1	1	1	1	1	1	1	1	2	1	1	1	2	1	1	19	0	1	1	0	0	0	0	0	2	0
566	2	1	1	1	2	2	2	5	1	3	2	2	4	2	2	2	1	1	1	1	2	3	2	1	1	1	2	1	1	2	26	0	1	3	0	0	1	0	0	5	0
568	2	1	1	3	2	2	1	4	1	1	1	2	3	3	2	1	1	2	5	3	3	1	1	1	2	1	1	1	1	1	30	0	0	0	1	0	0	0	0	1	0
569	1	1	1	1	2	2	2	1	2	3	1	1	3	1	1	1	1	1	1	1	1	1	1	1	1	1	1	1	1	1	17	0	0	0	0	0	1	0	0	1	0
570	2	1	1	2	2	2	1	5	2	3	2	2	2	2	2	1	1	1	1	1	1	3	1	1	1	1	1	2	4	1	25	0	0	0	0	0	0	0	0	0	0
571	2	1	1	4	2	2	1	1	1	1	1	2	1	2	2	2	4	5	5	5	1	1	2	2	3	5	2	1	1	1	44	1	1	1	2	3	1	0	0	8	1
572	2	2	2	2	2	1	1	5	2	2	2	2	2	1	2	1	1	2	1	1	3	2	2	1	1	1	2	2	2	1	26	0	1	0	0	0	1	1	1	4	0
573	2	1	1	3	2	2	1	4	2	2	2	2	1	1	2	1	3	1	1	2	3	1	2	2	2	1	2	1	1	1	27	0	1	1	1	0	1	0	0	4	0
574	2	1	1	2	2	2	1	5	2	2	2	2	4	1	2	1	1	1	1	2	1	1	1	1	1	1	1	1	3	1	21	0	0	0	0	0	0	0	0	0	0
575	2	1	1	2	2	2	2	4	2	2	2	2	2	1	1	1	1	1	1	1	1	1	1	1	3	2	1	2	3	1	23	0	1	0	2	1	0	0	0	4	0
576	2	1	1	5	2	1	1	6	1	2	1	2	2	3	1	5	3	1	2	5	1	2	3	4	1	1	4	1	1	1	39	1	2	3	0	0	2	0	0	7	1
577	2	1	2	2	2	2	1	1	2	2	1	2	1	2	2	2	2	2	2	2	2	2	2	2	2	3	2	1	1	2	33	0	1	1	1	2	1	0	0	6	1
578	2	1	1	2	2	2	1	3	2	1	1	2	1	2	2	1	1	1	1	3	1	1	2	1	3	2	1	2	1	1	26	0	1	0	2	1	1	0	0	5	0
579	2	2	2	2	2	2	1	4	2	2	1	2	4	1	1	2	2	2	2	1	2	2	2	1	1	1	2	1	1	2	26	0	1	0	0	0	1	0	0	2	0
580	2	1	1	2	2	2	1	3	2	2	2	2	1	1	1	1	1	1	1	2	1	1	1	2	2	2	2	2	1	1	23	0	1	1	1	1	1	0	0	5	0
581	2	1	1	1	2	2	1	1	2	2	2	2	4	2	1	1	2	2	2	1	2	2	2	1	2	1	2	1	1	2	27	0	1	2	1	0	1	0	0	5	0
582	2	1	1	3	2	2	1	5	2	1	2	2	4	2	3	1	2	2	3	2	1	1	1	2	2	1	1	2	1	1	28	0	0	1	1	0	1	0	0	3	0
583	1	1	1	2	2	2	2	3	2	2	1	2	4	1	1	1	1	1	1	1	1	1	1	1	1	1	1	2	1	1	18	0	0	0	0	0	0	0	0	0	0
584	2	2	2	2	2	2	2	3	1	4	2	2	4	1	2	2	1	1	1	1	2	1	2	2	1	1	2	1	1	2	24	0	1	1	0	0	1	0	0	3	0
585	1	1	1	2	2	2	2	5	2	1	2	1	2	2	1	1	1	1	1	1	1	1	1	1	3	1	1	2	2	1	22	0	0	0	2	0	1	0	0	3	0
586	2	1	1	2	2	2	1	3	2	2	2	2	2	2	3	2	2	2	2	1	2	2	2	2	1	1	2	1	1	2	30	0	1	1	0	0	1	0	0	3	0
587	2	1	1	2	2	2	1	5	2	2	2	2	1	1	2	2	2	2	1	2	1	1	1	1	1	1	1	1	1	1	22	0	2	3	0	0	0	0	0	5	0
588	2	1	1	2	2	2	1	1	1	3	2	2	2	2	1	2	2	2	2	2	2	1	2	2	1	1	2	1	1	2	28	0	1	1	0	0	1	0	0	3	0
589	2	1	2	2	2	2	2	5	2	3	2	2	4	3	1	2	1	2	1	1	1	3	3	1	2	1	1	1	1	1	26	0	2	2	1	0	1	0	0	6	1
590	2	1	1	2	2	2	2	3	2	2	2	2	2	1	1	1	1	1	1	1	1	1	1	1	1	1	1	2	1	1	18	0	0	0	0	0	0	0	0	0	0
591	2	3	2	4	2	2	2	5	2	4	2	2	2	1	1	1	1	1	1	1	1	1	1	1	1	2	1	3	3	1	22	0	0	0	0	1	0	0	0	1	0
592	2	2	2	3	2	2	1	1	1	1	2	2	2	2	2	3	1	2	3	2	3	1	2	2	1	1	1	1	1	1	29	0	1	3	0	0	1	0	0	5	0
593	2	2	2	2	2	2	1	3	2	2	2	2	4	1	1	1	1	1	1	1	1	1	1	2	1	1	1	1	1	1	18	0	2	1	0	0	0	0	0	3	0
594	2	1	1	2	2	2	2	5	2	2	2	2	2	2	2	1	1	1	1	1	1	1	2	2	1	3	1	2	1	1	24	0	1	1	0	2	0	0	0	4	0
595	2	1	2	3	2	1	2	5	2	2	2	2	3	1	1	1	1	1	1	1	1	2	2	1	2	1	1	1	1	1	20	0	1	2	1	0	1	0	0	5	0
596	2	1	1	2	2	2	2	5	2	2	2	2	1	2	2	2	2	2	2	2	2	2	2	1	1	1	3	1	1	2	30	0	1	0	0	0	2	0	0	3	0
597	1	2	2	2	2	2	1	1	1	2	2	2	1	2	2	2	1	2	1	2	2	2	3	1	3	1	2	1	1	4	32	0	2	2	2	0	1	0	0	7	1
598	2	1	1	2	2	2	1	1	1	2	2	2	1	2	2	1	2	2	1	2	2	2	2	2	2	1	2	1	1	2	29	0	1	1	1	0	1	0	0	4	0
599	2	1	1	2	2	2	1	5	2	2	2	2	2	1	1	1	3	1	5	1	1	2	2	2	1	3	1	1	1	1	28	0	1	1	0	2	0	0	0	4	0
600	2	1	1	3	2	2	1	1	1	2	2	2	4	1	1	2	2	1	2	2	2	2	1	3	3	1	3	1	1	2	30	0	2	2	2	0	2	0	0	8	1
601	1	1	1	3	2	2	1	3	1	4	2	2	2	2	2	2	2	2	2	2	2	2	2	2	1	1	2	1	1	2	30	0	1	1	0	0	1	0	0	3	0
602	2	1	2	2	2	2	1	1	1	2	1	2	2	2	3	1	3	2	3	2	3	2	1	1	1	1	1	1	1	1	29	0	0	0	0	0	1	0	0	1	0
603	2	1	1	2	2	2	1	1	2	3	2	2	4	2	3	1	2	2	2	2	2	3	3	3	3	2	2	1	1	2	36	1	2	2	2	1	1	0	0	8	1
604	2	2	2	2	2	2	1	5	2	2	2	2	2	1	2	1	1	1	2	2	3	1	1	2	1	1	2	1	1	1	24	0	0	1	0	0	1	0	0	2	0
605	2	2	2	2	2	2	1	5	2	4	2	2	1	2	2	2	1	1	2	1	1	1	2	2	1	1	2	1	1	1	24	0	1	1	0	0	1	0	0	3	0
606	2	1	1	2	2	2	1	5	2	2	2	1	2	2	2	1	2	2	1	2	1	2	2	3	1	2	1	1	1	1	27	0	1	2	0	1	1	0	0	5	0
607	2	1	1	2	2	2	1	5	1	2	1	2	1	2	2	5	1	2	4	2	1	2	3	4	1	1	2	1	1	1	35	1	2	3	0	0	1	0	0	6	1
608	2	3	2	1	2	2	2	2	2	2	2	2	4	2	2	1	1	1	1	2	3	2	2	1	1	1	2	1	1	1	25	0	1	3	0	0	1	0	0	5	0
609	2	1	1	2	2	2	1	5	2	2	2	2	2	2	2	2	1	2	3	1	1	2	2	2	1	1	2	2	1	1	28	0	1	1	0	0	1	0	0	3	0
610	2	3	2	3	2	2	1	5	2	4	2	2	1	2	2	1	1	1	1	2	2	4	1	1	1	1	1	1	1	2	25	0	0	0	0	0	1	0	0	1	0
611	2	3	2	5	2	2	1	1	2	4	2	2	2	2	1	1	1	2	1	2	3	4	3	1	1	1	1	1	1	1	27	0	2	2	0	0	0	0	0	4	0
612	2	2	2	3	2	2	1	3	1	2	2	2	4	2	2	2	2	2	2	2	2	2	1	2	1	1	1	2	1	2	29	0	0	1	0	0	0	0	0	1	0
613	2	2	2	4	2	2	1	1	2	2	2	2	4	3	2	2	1	1	2	1	2	2	2	2	1	1	3	1	1	2	29	0	1	1	0	0	2	0	0	4	0
614	2	1	1	2	2	2	1	6	2	2	2	2	2	2	2	1	1	1	2	1	2	2	2	3	2	1	2	1	1	2	28	0	1	2	1	0	1	0	0	5	0
615	2	1	1	2	2	2	1	5	1	2	2	2	2	2	4	4	4	3	4	3	2	2	1	2	1	1	2	1	1	5	42	1	0	1	0	0	1	0	0	2	0
616	1	2	2	2	1	1	1	4	1	2	2	2	2	2	2	1	1	2	1	1	3	2	2	3	1	3	3	2	2	1	32	0	1	2	0	2	2	1	1	9	1
617	1	1	1	3	2	2	1	4	1	2	2	2	2	3	3	2	2	2	2	1	2	2	3	1	2	1	2	1	1	2	32	0	2	2	1	0	1	0	0	6	1
618	1	1	2	2	2	2	2	5	1	2	2	2	4	3	3	1	1	1	1	1	3	2	3	3	2	1	1	1	1	1	29	0	2	2	1	0	1	0	0	6	1
619	2	3	2	3	2	2	2	3	2	2	2	2	1	2	3	1	3	2	3	2	2	2	2	2	2	1	2	1	1	4	35	1	1	1	1	0	1	0	0	4	0
620	2	1	1	2	2	2	1	5	2	1	1	2	1	3	3	2	2	1	1	1	2	1	2	1	3	2	1	1	1	2	29	0	1	0	2	1	1	0	0	5	0
621	1	1	2	2	1	2	1	6	1	1	2	2	2	1	2	1	1	1	1	3	1	1	1	1	3	2	1	1	1	1	23	0	2	0	2	1	1	0	0	6	1
622	2	1	1	3	2	2	1	4	1	2	2	2	4	1	2	2	1	1	1	1	3	1	2	1	1	1	2	2	5	1	28	0	1	0	0	0	1	0	0	2	0
623	2	1	1	3	2	2	1	3	2	2	2	2	1	2	2	1	2	2	2	2	1	2	2	1	1	1	2	2	1	1	27	0	1	0	0	0	1	0	0	2	0
624	1	1	1	4	2	1	1	1	1	3	1	2	2	1	1	2	1	1	1	1	1	3	2	1	1	1	1	2	3	1	24	0	1	0	0	0	1	0	0	2	0
625	2	1	2	5	1	1	1	3	1	1	2	2	4	2	1	1	1	1	3	5	5	1	1	1	4	3	1	1	1	3	35	1	0	0	3	2	0	0	0	5	0
626	2	1	1	2	2	2	2	1	2	2	2	2	2	2	3	3	2	2	2	1	2	2	2	4	1	2	2	1	1	2	34	0	1	3	0	1	1	0	0	6	1
627	2	1	2	3	2	2	1	6	1	2	1	2	3	2	1	1	1	1	1	1	2	1	3	1	1	2	2	1	1	2	24	0	2	3	0	1	1	0	0	7	1
628	2	2	2	2	2	2	1	5	2	1	1	2	4	2	2	1	1	1	1	2	2	1	2	2	1	1	2	1	2	2	26	0	1	1	0	0	1	0	0	3	0
629	2	1	1	3	2	2	1	4	1	4	2	2	4	2	2	3	2	2	2	2	2	5	3	3	1	1	2	2	2	2	38	1	2	2	0	0	1	1	1	7	1
630	2	1	1	3	2	2	1	2	2	1	1	2	4	3	2	3	2	1	1	2	3	1	4	4	1	2	3	1	1	1	35	1	3	3	0	1	2	0	0	9	1
631	1	1	1	2	2	2	1	1	1	1	2	2	4	2	3	3	2	2	2	1	2	1	3	4	1	2	3	1	1	2	35	1	2	3	0	1	2	0	0	8	1
632	1	1	1	2	2	2	2	3	1	2	2	2	2	3	2	2	2	1	2	2	1	2	2	3	1	1	2	1	1	1	29	0	1	2	0	0	1	0	0	4	0
633	2	2	2	3	2	2	1	1	1	2	2	2	2	3	2	3	1	2	3	2	2	2	2	2	1	1	1	1	1	4	33	0	1	1	0	0	0	0	0	2	0
634	2	3	2	2	2	2	1	2	1	1	2	2	2	2	4	2	4	2	1	2	2	1	1	1	1	1	1	1	1	4	31	0	2	0	0	0	1	0	0	3	0
635	2	1	2	2	2	2	2	3	2	1	2	2	1	3	1	2	1	1	1	2	2	1	2	2	2	1	2	2	1	2	28	0	1	1	1	0	1	0	0	4	0
636	2	1	1	2	2	2	1	4	2	1	2	2	2	1	1	3	1	1	1	2	2	1	4	4	3	4	2	1	1	2	34	0	3	3	2	3	1	0	0	12	1
637	2	3	2	5	2	2	2	5	2	4	2	2	3	2	2	1	2	2	2	1	2	2	2	2	2	2	1	1	1	2	29	0	1	1	1	1	1	0	0	5	0
638	2	1	1	3	2	2	1	5	1	2	2	2	2	2	2	1	1	1	2	2	1	2	2	1	2	2	1	3	1	1	27	0	1	0	1	1	0	0	0	3	0
639	2	1	1	2	2	2	2	5	2	2	2	2	2	3	3	2	1	2	2	4	1	2	2	3	1	1	1	1	1	1	31	0	1	2	0	0	1	0	0	4	0
640	2	1	1	2	2	2	1	5	2	2	2	2	1	3	2	1	1	1	1	1	3	2	2	2	1	3	3	1	1	1	29	0	1	1	0	2	2	0	0	6	1
641	2	1	1	2	2	1	2	5	2	4	2	2	2	3	1	1	1	1	1	1	1	1	2	1	2	1	1	2	2	1	23	0	1	0	1	0	1	0	0	3	0
642	2	2	2	3	2	2	1	5	2	3	1	2	2	2	2	3	1	1	2	2	2	3	3	3	3	1	2	1	1	2	34	0	2	2	2	0	1	0	0	7	1
643	2	1	2	2	2	2	1	3	2	2	2	2	2	1	2	1	2	1	1	1	1	1	1	2	1	2	1	2	1	1	22	0	1	1	0	1	1	0	0	4	0
644	2	2	2	2	2	2	1	2	1	2	2	2	1	2	3	2	1	2	4	2	2	2	2	2	2	1	3	1	1	2	34	0	1	1	1	0	2	0	0	5	0
645	2	2	1	2	2	2	1	1	2	2	1	1	2	3	4	2	3	1	5	1	1	2	2	1	1	1	1	1	1	1	31	0	1	0	0	0	1	0	0	2	0
646	2	2	1	2	2	2	1	3	2	1	2	2	1	2	3	2	3	2	4	1	2	1	3	3	1	1	1	1	1	4	35	1	2	2	0	0	0	0	0	4	0
647	2	2	2	2	2	2	1	5	2	2	2	2	1	1	3	1	1	1	1	1	1	2	2	2	1	1	2	1	1	1	23	0	1	1	0	0	1	0	0	3	0
648	2	2	1	3	2	2	1	3	2	3	2	2	2	2	2	2	2	2	2	1	3	3	1	1	1	1	1	1	1	1	27	0	0	0	0	0	0	0	0	0	0
649	2	2	2	2	1	2	2	1	2	2	2	2	2	3	1	2	3	2	1	2	3	2	2	2	1	2	2	1	1	1	31	0	1	1	0	1	1	0	0	4	0
650	2	2	2	5	2	1	1	3	1	3	2	2	2	1	1	1	1	1	1	1	3	1	2	2	1	1	3	1	1	1	23	0	1	1	0	0	2	0	0	4	0
651	1	2	2	3	2	2	1	1	1	2	2	2	4	2	1	1	1	1	1	1	3	2	1	2	1	1	1	3	2	1	25	0	0	1	0	0	0	0	0	1	0
652	2	1	1	2	2	2	2	3	1	2	2	2	2	1	2	2	1	1	1	2	1	2	2	2	1	1	1	1	4	1	26	0	1	1	0	0	0	0	0	2	0
653	2	3	1	2	2	2	2	1	1	1	2	2	2	1	4	2	2	2	3	2	3	1	2	1	1	1	2	1	1	1	30	0	1	0	0	0	1	0	0	2	0
654	2	1	1	2	2	2	1	3	2	3	2	2	4	1	1	1	1	1	1	1	1	1	1	1	1	1	1	2	1	1	18	0	0	0	0	0	0	0	0	0	0
655	2	2	2	2	2	1	1	3	1	2	2	2	2	2	4	3	2	2	3	1	3	2	2	4	1	1	2	1	1	1	35	1	1	3	0	0	1	0	0	5	0
656	1	2	2	2	2	2	1	3	2	3	2	2	2	2	1	1	3	1	3	2	3	1	1	1	1	3	1	1	1	1	27	0	0	2	0	2	0	0	0	4	0
657	2	2	2	2	2	2	1	5	2	2	1	2	1	2	1	1	1	2	3	2	2	2	2	1	1	1	2	1	1	2	27	0	1	2	0	0	1	0	0	4	0
658	1	2	2	3	2	2	1	4	2	4	2	2	1	1	2	2	2	1	1	2	1	1	1	1	1	1	1	3	1	1	23	0	0	0	0	0	0	0	0	0	0
659	1	1	1	2	1	1	1	6	2	4	2	2	1	2	4	5	3	1	1	2	1	5	1	2	3	5	2	1	1	1	40	1	0	1	2	3	1	0	0	7	1
660	2	1	1	2	2	2	1	5	2	4	1	2	1	4	2	2	1	2	1	1	1	4	2	2	1	1	2	1	1	1	29	0	1	1	0	0	1	0	0	3	0
661	2	1	1	2	2	2	1	5	1	1	2	2	4	2	1	2	1	1	4	1	1	1	2	1	2	3	2	2	1	1	28	0	1	0	1	2	1	0	0	5	0
662	2	2	2	4	2	2	1	3	2	2	1	2	2	1	2	1	1	2	1	2	1	2	1	1	1	2	3	1	1	1	24	0	2	2	0	1	2	0	0	7	1
663	2	1	1	3	2	2	1	3	1	2	2	2	4	2	2	2	2	2	1	1	2	2	2	2	1	2	1	2	1	2	29	0	1	1	0	1	0	0	0	3	0
664	1	1	2	1	1	1	1	3	1	1	2	2	2	2	4	5	4	3	4	3	2	1	5	2	1	1	2	1	1	2	43	1	2	1	0	0	1	0	0	4	0
665	1	1	1	1	2	2	1	3	2	3	2	2	2	1	2	1	1	1	2	2	1	1	2	2	1	2	1	1	1	1	23	0	1	1	0	1	1	0	0	4	0
666	1	2	2	4	2	2	1	1	1	2	1	2	2	1	1	3	1	2	3	2	1	2	1	1	1	1	2	1	1	1	25	0	2	2	0	0	1	0	0	5	0
667	2	1	1	2	2	2	2	2	1	2	2	2	2	2	2	2	1	1	1	2	1	1	1	2	1	2	1	2	1	1	24	0	0	1	0	1	0	0	0	2	0
668	1	2	2	2	2	1	1	3	2	4	2	2	1	2	1	1	2	2	1	2	1	4	1	1	1	1	1	1	1	1	24	0	0	0	0	0	1	0	0	1	0
669	1	2	2	3	2	2	1	5	2	4	2	2	1	1	1	1	1	1	1	2	1	1	1	1	1	1	1	3	3	1	22	0	0	0	0	0	0	0	0	0	0
670	1	2	2	2	2	2	2	3	1	3	2	2	1	1	1	3	1	1	1	2	1	1	2	1	2	1	3	1	1	1	24	0	1	2	1	0	2	0	0	6	1
671	2	2	2	2	2	2	1	3	1	2	2	2	3	1	4	3	1	1	1	1	3	2	2	2	1	2	1	1	1	1	28	0	1	1	0	1	1	0	0	4	0
672	2	2	2	3	2	2	1	1	1	2	1	1	2	3	3	1	1	1	5	2	2	2	1	2	3	4	2	1	1	2	36	1	0	1	2	3	1	0	0	7	1
673	1	1	2	5	1	2	1	1	2	2	1	2	4	1	1	1	1	1	1	2	1	1	2	1	1	1	1	1	3	1	21	0	1	0	0	0	0	0	0	1	0
674	2	2	2	2	2	2	1	3	2	2	1	2	2	1	1	1	1	1	1	1	1	1	1	1	1	2	1	2	2	1	20	0	0	0	0	1	0	1	1	3	0
675	2	2	2	3	2	2	2	3	1	2	2	2	2	2	2	1	3	1	2	1	2	2	1	1	1	1	1	1	2	2	26	0	0	0	0	0	0	0	0	0	0
676	2	2	2	2	1	2	2	2	2	4	2	2	1	2	2	3	3	2	2	1	2	5	5	3	1	1	3	1	1	4	41	1	2	2	0	0	2	0	0	6	1
677	2	2	2	3	2	2	2	3	1	2	2	1	1	1	3	1	1	1	5	2	2	2	1	1	1	1	1	1	1	2	27	0	2	3	0	0	1	0	0	6	1
678	1	2	1	2	2	2	2	5	1	2	2	2	4	2	2	1	1	1	1	1	3	2	2	2	1	1	2	3	1	1	27	0	1	1	0	0	1	0	0	3	0
679	2	2	2	2	2	2	2	3	2	4	2	2	3	1	2	1	2	2	2	1	2	2	2	2	1	1	2	1	1	2	27	0	1	1	0	0	1	0	0	3	0
680	2	1	1	1	2	2	1	3	2	2	2	2	2	1	1	1	1	1	1	1	1	1	1	2	2	2	2	3	1	1	23	0	0	1	1	1	1	0	0	4	0
681	2	2	2	3	2	2	1	5	1	2	2	2	2	2	2	1	2	2	1	2	2	2	4	4	3	3	1	1	1	2	35	1	3	3	2	2	0	0	0	10	1
682	2	1	1	3	2	2	2	5	2	2	2	2	2	1	2	1	1	1	1	1	1	1	1	2	1	1	1	2	2	1	21	0	0	1	0	0	0	0	0	1	0
683	2	2	2	3	2	2	1	3	1	2	2	2	1	2	1	1	1	2	2	2	1	1	1	1	1	1	2	1	1	1	22	0	1	2	0	0	1	0	0	4	0
684	1	3	2	5	1	1	1	3	1	1	1	2	2	1	1	1	4	2	1	1	1	1	4	1	1	1	1	3	2	1	27	0	3	0	0	0	0	2	1	6	1
685	1	1	2	3	2	1	1	1	1	4	2	2	2	1	1	1	1	1	1	1	1	1	1	2	1	2	1	3	1	1	21	0	0	1	0	1	0	0	0	2	0
686	2	2	2	3	2	2	2	4	2	2	2	2	4	1	1	1	2	1	1	2	1	2	4	2	1	1	1	1	1	1	24	0	3	1	0	0	0	0	0	4	0
687	2	1	2	1	2	2	1	3	1	4	2	2	2	1	1	1	1	1	2	2	1	1	1	1	1	1	1	2	3	1	22	0	0	0	0	0	0	0	0	0	0
688	2	2	1	4	2	2	1	2	1	2	2	2	2	1	1	1	2	2	2	2	3	1	1	1	1	1	1	1	1	1	23	0	0	0	0	0	0	0	0	0	0
689	2	2	2	2	2	2	2	3	2	2	2	2	4	2	1	1	2	2	2	1	1	2	1	1	1	1	3	1	1	1	24	0	2	3	0	0	2	0	0	7	1
690	2	2	2	2	2	2	1	3	1	2	2	2	2	1	2	1	1	2	2	1	1	1	1	2	1	2	1	1	2	1	23	0	0	1	0	1	1	0	0	3	0
691	2	2	2	3	2	2	1	1	1	2	2	2	2	2	2	2	2	2	2	1	2	2	2	3	1	1	2	1	1	2	30	0	1	2	0	0	1	0	0	4	0
692	2	2	2	3	2	2	1	2	2	3	2	2	2	2	2	2	1	2	1	2	2	3	2	2	1	1	2	1	1	2	29	0	1	1	0	0	1	0	0	3	0
693	1	1	2	3	2	2	2	5	1	2	2	2	2	1	1	1	1	1	1	1	1	1	1	2	2	1	2	3	1	1	22	0	1	1	1	0	1	0	0	4	0
694	2	2	2	3	2	2	1	4	2	1	2	2	4	2	1	1	1	1	1	1	2	1	2	2	1	1	3	3	1	2	26	0	1	1	0	0	2	0	0	4	0
695	2	2	2	5	2	1	2	5	1	3	2	2	2	1	1	2	3	1	3	2	2	1	2	1	1	1	1	1	1	2	26	0	1	3	0	0	1	0	0	5	0
696	2	1	2	3	2	2	1	4	2	2	2	2	2	1	1	2	1	1	2	2	1	1	1	1	1	1	1	3	1	1	22	0	1	0	0	0	0	0	0	1	0
697	2	1	2	2	2	2	1	1	2	2	2	2	2	2	2	3	1	1	1	1	3	2	2	1	2	1	1	1	1	1	26	0	1	3	1	0	1	0	0	6	1
699	1	1	1	3	1	2	1	5	1	2	1	1	1	2	2	3	3	2	3	2	2	2	2	3	1	1	4	1	1	4	38	1	1	2	0	0	3	0	0	6	1
700	2	3	2	5	2	2	1	4	2	4	2	2	4	3	3	2	1	2	2	2	1	4	2	3	1	1	2	1	1	1	32	0	1	2	0	0	1	0	0	4	0
701	2	3	2	4	2	2	1	3	2	4	2	2	2	3	2	2	3	1	1	2	2	5	2	3	2	1	2	1	1	4	37	1	1	2	1	0	1	0	0	5	0
702	2	1	1	2	2	2	1	3	2	2	2	2	4	2	2	2	2	2	2	2	2	2	2	2	1	1	2	1	1	2	30	0	1	1	0	0	1	0	0	3	0
703	2	1	2	3	2	2	2	5	2	2	2	2	1	2	1	2	2	1	1	1	1	2	2	2	1	2	2	1	1	1	25	0	1	1	0	1	1	0	0	4	0
704	2	2	2	2	2	2	1	3	2	2	2	2	2	2	1	2	2	2	2	1	2	2	2	2	1	1	3	1	1	2	29	0	1	1	0	0	2	0	0	4	0
705	1	2	2	5	2	2	2	3	2	1	2	2	2	1	3	1	1	1	3	1	2	1	2	2	1	1	1	1	1	2	25	0	1	1	0	0	1	0	0	3	0
706	2	2	2	4	2	2	1	1	2	3	2	2	2	3	2	3	1	2	1	1	2	3	1	2	2	1	1	1	1	4	31	0	0	1	1	0	1	0	0	3	0
707	2	2	2	3	2	2	1	1	1	2	1	2	2	2	2	2	3	2	3	2	2	2	2	2	2	1	2	1	1	2	33	0	1	1	1	0	1	0	0	4	0
709	2	2	2	2	2	2	2	5	2	2	2	2	4	1	2	2	1	1	2	2	1	2	2	2	1	1	1	3	2	1	27	0	1	1	0	0	0	0	0	2	0
710	1	2	2	3	2	2	1	3	1	2	1	1	1	2	1	1	1	1	1	1	1	1	1	2	1	1	1	1	1	1	19	0	1	1	0	0	0	0	0	2	0
711	2	3	2	2	2	1	1	3	2	3	1	2	1	1	2	1	1	1	1	2	2	1	2	2	1	1	1	1	1	2	23	0	1	1	0	0	1	0	0	3	0
712	2	2	2	2	2	2	1	5	2	2	2	2	1	3	2	1	1	1	1	1	1	1	1	1	2	3	2	3	1	1	26	0	0	0	1	2	1	0	0	4	0
713	2	2	2	3	2	2	1	1	2	2	2	2	2	3	1	3	2	1	1	2	2	2	2	1	2	1	2	1	1	2	29	0	1	2	1	0	1	0	0	5	0
714	2	2	2	2	2	2	1	1	2	3	2	2	2	4	2	1	1	1	1	2	3	3	2	3	2	3	2	1	1	1	33	0	1	2	1	2	1	0	0	7	1
715	2	3	2	3	2	2	1	3	1	2	2	2	1	2	2	3	4	1	3	2	4	2	2	2	2	1	2	1	1	3	37	1	1	1	1	0	1	0	0	4	0
716	2	2	1	3	2	2	1	1	2	2	2	2	4	1	2	1	2	1	1	2	1	2	2	2	1	1	2	3	2	1	27	0	1	1	0	0	1	0	0	3	0
717	2	2	2	2	2	2	1	5	2	2	1	2	4	2	2	2	2	2	1	1	1	2	2	3	2	1	2	1	1	1	28	0	1	2	1	0	1	0	0	5	0
718	2	2	2	3	2	2	1	3	1	2	2	2	3	5	2	3	4	2	2	2	5	2	2	3	5	5	5	1	1	3	52	1	1	2	2	3	2	0	0	10	1
719	2	2	2	2	2	1	1	2	2	2	2	2	1	1	2	1	1	2	1	2	3	1	2	2	1	1	1	2	1	1	25	0	1	1	0	0	1	0	0	3	0
720	2	2	2	2	2	2	1	5	1	3	2	2	4	1	1	2	3	2	2	2	3	1	1	1	2	1	1	1	1	1	26	0	0	0	1	0	0	0	0	1	0
721	2	2	2	2	2	2	1	3	1	2	2	2	1	3	2	1	1	1	3	2	2	2	1	1	2	1	2	1	1	2	28	0	2	0	1	0	1	0	0	4	0
722	1	2	2	4	2	1	1	5	1	2	1	2	2	2	4	2	2	1	1	5	2	2	2	2	1	1	2	1	1	2	33	0	1	1	0	0	1	0	0	3	0
723	2	2	2	2	2	2	1	3	1	2	2	2	2	2	2	1	2	2	3	2	3	2	1	1	2	1	1	2	1	1	29	0	0	0	1	0	1	0	0	2	0
724	1	2	2	3	1	2	1	3	1	1	1	2	2	1	1	1	1	4	2	2	1	1	2	3	2	3	2	2	1	1	30	0	1	2	1	2	1	0	0	7	1
725	2	2	2	2	2	2	2	3	2	2	2	2	2	2	2	1	2	1	1	1	3	2	2	1	1	2	1	2	2	1	27	0	1	0	0	1	1	1	1	5	0
726	2	2	1	3	2	2	2	3	2	3	2	2	2	1	3	1	3	5	3	2	2	3	2	1	1	1	2	1	1	4	36	1	1	0	0	0	1	0	0	2	0
727	2	2	2	1	2	2	2	3	2	2	2	2	4	2	1	1	2	1	1	2	1	1	2	1	1	3	2	2	1	1	25	0	1	0	0	2	1	0	0	4	0
728	2	2	2	3	2	2	1	1	2	2	2	2	4	2	1	1	5	2	1	2	1	2	1	1	1	1	1	1	1	1	25	0	0	0	0	0	0	0	0	0	0
729	2	2	2	2	2	2	1	4	2	2	2	2	1	2	2	1	1	2	3	2	3	2	1	2	2	2	1	1	1	1	29	0	2	1	1	1	1	0	0	6	1
730	2	2	2	2	2	2	1	1	1	2	2	2	4	3	3	1	2	2	3	3	3	2	2	2	1	1	3	2	2	1	36	1	1	1	0	0	2	1	1	6	1
731	2	2	2	3	2	2	1	3	1	3	2	2	2	3	2	1	2	2	1	1	1	1	2	1	1	3	1	1	1	1	25	0	1	2	0	2	1	0	0	6	1
732	2	2	2	4	2	2	1	3	1	4	2	2	2	2	2	1	5	2	5	4	2	5	2	2	1	1	2	1	1	2	40	1	1	1	0	0	1	0	0	3	0
733	2	2	2	2	2	2	1	5	2	3	2	2	1	2	2	3	3	2	3	2	3	3	2	2	1	2	2	1	1	1	35	1	1	1	0	1	1	0	0	4	0
734	2	3	2	3	2	2	1	3	1	3	1	2	1	1	1	3	2	1	1	1	1	3	1	1	1	1	2	1	1	1	23	0	1	0	0	0	1	0	0	2	0
735	2	2	2	2	2	2	1	1	1	1	2	2	1	2	1	1	2	1	1	2	3	1	2	2	1	1	1	2	1	1	25	0	1	1	0	0	1	0	0	3	0
736	2	2	2	3	2	1	1	3	1	2	2	2	4	1	1	1	1	1	1	1	3	1	2	1	2	1	2	1	1	1	22	0	1	2	1	0	1	0	0	5	0
737	1	3	2	3	2	2	1	4	1	3	2	2	4	3	2	2	1	1	3	2	1	1	2	1	1	1	2	1	1	1	26	0	1	2	0	0	1	0	0	4	0
738	2	2	2	2	2	2	1	3	1	4	2	2	1	2	2	2	2	1	2	1	1	2	1	2	3	1	3	1	1	1	28	0	2	1	2	0	2	0	0	7	1
739	2	2	2	4	2	2	1	3	1	2	1	2	2	2	2	2	1	1	1	1	1	2	1	1	1	1	3	1	1	1	23	0	0	2	0	0	2	0	0	4	0
740	2	2	2	3	2	2	2	3	1	1	2	2	1	3	4	3	4	5	3	3	2	1	5	2	1	1	2	1	1	2	43	1	2	1	0	0	1	0	0	4	0
741	2	2	2	2	2	2	1	5	1	2	2	2	1	2	2	1	2	5	4	5	3	2	3	3	1	2	5	1	1	1	43	1	2	2	0	1	2	0	0	7	1
742	2	2	2	3	2	2	2	3	2	2	2	2	1	2	2	2	2	1	1	2	1	2	2	2	2	1	2	1	1	1	27	0	1	1	1	0	1	0	0	4	0
743	1	2	2	2	2	2	1	3	1	2	2	2	4	2	2	1	1	4	4	2	1	2	1	1	1	1	1	1	1	1	27	0	0	0	0	0	0	0	0	0	0
744	2	1	2	2	2	2	1	5	1	1	2	1	1	2	2	2	1	1	1	2	1	1	1	1	1	1	3	1	2	1	24	0	0	2	0	0	2	0	0	4	0
745	1	3	2	5	2	1	1	5	1	2	2	2	4	2	2	1	1	1	4	1	1	2	1	1	3	1	1	2	1	1	26	0	0	0	2	0	1	0	0	3	0
746	1	2	2	4	2	2	1	1	2	2	2	2	3	2	2	1	3	2	1	1	3	2	2	2	1	1	1	2	1	1	28	0	1	1	0	0	0	0	0	2	0
747	2	1	2	2	2	1	1	5	2	2	1	2	4	2	2	2	1	2	2	2	1	2	3	1	2	1	3	1	1	1	29	0	2	2	1	0	2	0	0	7	1
748	1	3	2	5	1	1	2	1	1	1	2	2	4	1	1	1	1	1	1	2	1	1	1	1	3	1	1	2	3	1	23	0	0	0	2	0	0	0	0	2	0
749	2	2	2	2	2	2	1	1	2	2	2	2	4	3	1	1	1	1	1	1	3	2	1	2	1	3	3	1	1	1	27	0	2	1	0	2	2	0	0	7	1
750	1	2	2	5	1	1	1	1	2	2	2	2	4	2	1	3	1	5	4	3	1	2	2	3	1	2	2	1	1	1	35	1	1	2	0	1	1	0	0	5	0
751	2	1	2	2	2	1	1	4	2	2	2	2	2	2	1	2	1	2	1	1	2	2	2	2	1	1	1	1	1	2	25	0	1	1	0	0	0	0	0	2	0
752	2	1	2	2	2	2	1	2	2	2	2	2	4	1	1	1	2	1	1	2	1	1	1	1	1	1	1	3	1	1	21	0	1	0	0	0	1	0	0	2	0
754	1	1	2	2	2	2	1	5	2	4	2	2	2	1	2	1	1	1	1	1	2	4	2	1	2	1	1	1	1	2	25	0	1	0	1	0	0	0	0	2	0
755	2	1	1	2	2	2	2	5	2	2	2	2	2	2	2	1	1	1	3	1	1	2	2	2	1	1	2	2	2	1	27	0	1	1	0	0	1	0	0	3	0
757	2	1	1	1	2	2	1	3	1	2	2	2	2	1	3	1	2	2	2	1	1	2	1	2	3	1	2	2	1	1	28	0	0	1	2	0	1	0	0	4	0
758	1	1	2	1	2	2	2	1	2	2	2	2	2	2	2	2	2	2	2	2	2	2	1	2	1	1	1	1	1	2	28	0	0	1	0	0	1	0	0	2	0
759	2	1	2	3	2	2	1	3	1	2	2	2	4	1	1	1	1	1	1	1	1	2	2	1	1	1	1	1	1	1	19	0	1	2	0	0	1	0	0	4	0
760	1	1	2	5	1	1	1	6	1	2	2	2	2	2	2	2	2	2	2	2	2	2	2	1	1	1	1	1	1	2	28	0	1	0	0	0	0	0	0	1	0
762	1	2	2	2	2	2	2	5	2	3	1	1	3	2	3	3	1	1	3	1	3	1	1	2	2	1	1	1	1	1	28	0	0	1	1	0	0	0	0	2	0
763	1	2	2	5	2	1	1	5	2	4	2	2	2	2	1	2	2	2	1	1	1	4	2	1	1	1	1	1	1	1	25	0	1	0	0	0	0	0	0	1	0
764	2	1	2	3	2	2	1	1	1	2	2	2	4	2	2	1	4	2	3	2	1	2	3	4	2	3	2	1	1	1	36	1	2	3	1	2	1	0	0	9	1
765	2	2	2	2	2	2	1	1	1	2	2	2	1	1	3	1	1	1	1	1	3	2	1	1	2	1	1	2	1	1	24	0	2	2	1	0	1	0	0	6	1
766	2	1	2	5	1	2	2	5	1	1	1	1	4	3	2	2	2	2	2	2	2	1	1	2	1	3	2	1	1	2	31	0	0	1	0	2	1	0	0	4	0
767	1	2	2	2	1	1	1	5	1	2	1	2	2	1	1	1	1	1	1	1	1	1	1	1	3	1	1	1	2	1	20	0	2	0	2	0	1	0	0	5	0
768	1	1	2	1	2	2	1	5	2	1	1	2	4	2	1	1	1	2	4	3	1	1	1	1	2	1	1	2	1	1	26	0	2	0	1	0	0	0	0	3	0
769	1	1	2	5	2	2	2	5	2	4	1	2	1	4	4	5	4	3	4	3	4	5	3	3	2	4	1	2	2	3	56	1	2	2	1	3	0	1	1	10	1
770	1	2	2	1	1	2	1	5	2	4	2	2	1	1	2	2	1	2	3	2	2	4	2	2	2	3	2	1	1	2	34	0	1	1	1	2	1	0	0	6	1
771	1	3	2	5	1	1	1	4	1	2	2	2	4	1	2	1	1	1	1	1	1	1	1	1	2	1	1	2	2	1	21	0	0	0	1	0	0	0	0	1	0
772	1	1	2	3	1	2	1	1	2	2	2	2	2	2	2	1	2	2	2	2	2	2	2	2	2	1	1	1	1	2	29	0	1	1	1	0	0	0	0	3	0
773	2	1	2	5	2	1	1	1	1	1	2	2	4	2	1	2	1	1	1	1	3	1	1	2	1	1	3	3	1	1	26	0	0	1	0	0	2	0	0	3	0
774	2	1	1	1	2	2	2	2	2	2	2	2	4	1	1	3	2	1	2	1	1	2	1	1	1	1	1	2	1	1	23	0	1	0	0	0	0	0	0	1	0
775	2	1	1	3	2	2	1	1	2	1	2	2	1	2	2	2	2	2	2	2	2	1	2	1	2	1	2	1	1	2	29	0	1	0	1	0	1	0	0	3	0
776	1	1	2	5	1	2	1	5	1	1	2	2	2	2	2	2	2	2	2	2	2	1	1	2	1	1	3	2	1	2	30	0	0	1	0	0	2	0	0	3	0
777	2	1	2	3	2	2	1	5	1	2	1	2	1	1	2	1	2	2	2	2	2	2	3	1	1	1	1	1	1	2	27	0	2	3	0	0	1	0	0	6	1
778	1	1	2	5	1	1	1	3	1	3	1	2	3	5	2	3	3	2	1	1	3	3	3	4	1	1	3	5	2	1	43	1	2	3	0	0	2	2	1	10	1
779	2	2	2	3	2	1	1	3	2	2	2	2	1	2	1	2	1	1	1	1	1	1	1	1	1	1	1	1	1	1	19	0	2	2	0	0	1	0	0	5	0
780	2	1	1	3	2	2	1	1	1	2	2	2	4	1	2	2	2	2	2	2	2	1	1	2	1	1	1	1	1	2	26	0	0	1	0	0	0	0	0	1	0
781	2	1	2	2	2	2	2	5	2	2	2	2	1	1	2	1	2	2	1	2	1	1	1	2	1	1	2	1	2	1	24	0	0	1	0	0	1	0	0	2	0
782	1	2	2	3	2	2	1	4	2	1	2	2	4	2	1	1	1	1	1	1	1	1	2	1	1	1	1	1	1	1	19	0	1	0	0	0	1	0	0	2	0
783	2	2	2	2	2	2	2	4	2	2	2	2	1	2	4	2	1	1	2	1	1	2	2	1	2	2	2	2	1	1	29	0	1	0	1	1	1	0	0	4	0
784	2	1	2	2	2	2	1	5	2	2	2	2	4	1	2	1	1	1	1	2	1	2	1	1	3	3	2	1	1	1	25	0	2	3	2	2	1	0	0	10	1
786	2	1	2	4	2	2	1	3	1	2	1	2	4	2	2	1	2	2	1	2	1	2	2	3	1	2	2	1	1	1	28	0	1	2	0	1	1	0	0	5	0
787	1	1	2	5	1	2	1	4	1	1	1	2	4	2	1	2	2	2	1	5	3	1	2	2	3	4	2	1	1	1	35	1	1	1	2	3	1	0	0	8	1
788	2	1	1	4	2	2	2	3	1	2	2	1	1	2	2	2	2	2	2	2	1	2	2	3	1	2	1	1	1	1	29	0	1	2	0	1	0	0	0	4	0
790	2	1	2	2	2	2	1	5	2	2	2	2	4	1	2	2	2	2	2	1	1	2	1	1	1	1	3	1	1	1	25	0	2	3	0	0	2	0	0	7	1
791	2	2	2	1	2	2	2	3	2	2	2	2	4	1	5	2	4	3	5	5	1	2	2	1	1	1	2	1	1	1	38	1	1	0	0	0	1	0	0	2	0
792	2	2	2	2	2	2	1	1	1	2	2	2	4	2	2	2	2	1	3	2	2	2	1	2	1	1	2	1	1	4	31	0	0	1	0	0	1	0	0	2	0
793	2	2	2	3	2	2	1	2	2	2	2	2	2	3	2	2	1	2	1	2	3	2	1	1	1	2	2	1	1	1	28	0	0	2	0	1	1	0	0	4	0
794	2	2	2	4	2	1	1	2	1	2	1	2	2	2	2	2	2	1	2	1	1	2	2	1	1	1	1	1	1	1	24	0	1	2	0	0	1	0	0	4	0
795	2	2	2	5	2	2	1	4	2	2	2	2	2	2	2	3	3	1	3	1	2	2	2	3	3	1	2	1	1	4	36	1	1	2	2	0	1	0	0	6	1
796	2	3	2	3	2	2	1	5	2	3	2	2	4	2	1	1	1	1	1	2	1	3	1	2	1	1	2	1	1	1	23	0	1	1	0	0	1	0	0	3	0
797	2	2	2	2	2	2	1	4	2	1	2	2	1	3	2	3	3	2	3	2	2	1	2	4	2	2	2	1	1	2	37	1	1	3	1	1	1	0	0	7	1
798	1	2	2	3	1	1	1	3	1	3	1	1	3	5	2	2	1	1	2	2	2	3	5	3	1	3	3	3	2	2	42	1	2	2	0	2	2	2	1	11	1
799	2	2	2	1	2	2	2	3	2	1	2	2	4	3	4	4	4	3	4	2	1	1	2	1	1	1	2	1	1	1	36	1	1	0	0	0	1	0	0	2	0
800	2	2	2	2	2	2	1	5	2	2	2	2	4	1	2	2	1	2	1	1	2	2	2	2	1	1	2	2	1	2	27	0	1	1	0	0	1	0	0	3	0
801	2	2	2	3	2	2	1	5	2	2	1	2	2	1	1	1	2	1	1	1	1	1	1	1	1	1	1	1	4	1	21	0	1	0	0	0	1	0	0	2	0
802	2	2	1	2	2	2	1	1	2	3	2	2	1	2	1	2	1	1	1	1	2	1	2	1	1	1	1	1	1	2	22	0	1	0	0	0	1	0	0	2	0
803	2	2	2	5	2	2	1	3	1	2	1	2	4	2	3	1	2	2	2	2	2	2	2	1	1	2	2	1	1	4	32	0	1	2	0	1	1	0	0	5	0
804	2	2	2	2	2	2	1	5	2	2	1	2	3	1	1	1	3	1	1	1	1	2	1	2	1	1	3	2	1	1	24	0	1	1	0	0	2	0	0	4	0
805	2	3	2	5	2	2	1	3	2	2	2	2	2	1	1	2	2	1	1	2	1	1	1	2	1	1	1	3	1	1	23	0	0	1	0	0	0	0	0	1	0
806	2	2	2	2	2	2	1	1	2	2	2	2	4	2	2	1	2	2	2	1	2	2	2	3	1	1	2	1	1	2	29	0	1	2	0	0	1	0	0	4	0
807	2	2	2	3	2	1	1	3	2	2	2	2	4	2	2	3	3	2	3	2	2	2	3	4	1	1	2	1	1	5	39	1	2	3	0	0	1	0	0	6	1
808	1	2	2	2	2	2	1	1	2	1	2	2	4	1	2	2	1	2	1	2	5	1	2	1	3	1	2	1	1	3	31	0	1	0	2	0	1	0	0	4	0
809	2	2	2	2	2	2	2	3	1	4	1	2	1	1	2	3	2	2	1	2	2	5	5	5	2	3	2	1	1	5	44	1	2	3	1	2	1	0	0	9	1
810	2	2	2	3	2	2	2	5	1	1	2	2	4	1	2	2	1	1	2	2	3	1	2	2	1	1	2	1	1	1	26	0	1	1	0	0	1	0	0	3	0
811	2	2	2	3	2	2	1	1	2	4	2	2	3	3	2	1	2	2	2	1	2	4	1	2	2	1	2	1	1	2	31	0	0	1	1	0	1	0	0	3	0
812	2	2	2	3	2	2	1	4	1	2	2	2	1	5	2	3	4	2	3	2	3	2	3	4	1	2	2	1	1	1	41	1	2	3	0	1	1	0	0	7	1
813	2	2	2	2	2	2	1	4	2	2	1	2	1	2	2	1	1	2	1	2	3	2	2	2	1	1	3	2	1	1	29	0	1	1	0	0	2	0	0	4	0
814	2	3	2	2	2	2	1	3	1	2	2	2	2	3	2	3	3	1	2	5	3	2	2	3	1	2	2	1	1	1	37	1	1	2	0	1	1	0	0	5	0
815	2	2	2	1	2	2	1	1	1	2	2	2	2	2	3	3	4	1	3	2	2	2	3	2	1	2	2	1	1	2	36	1	2	1	0	1	1	0	0	5	0
816	2	2	2	3	2	1	1	1	2	2	1	2	1	2	3	1	1	2	2	1	2	2	3	2	3	1	3	1	1	4	34	0	2	1	2	0	2	0	0	7	1
817	2	2	2	3	2	2	1	5	2	2	1	2	2	3	2	2	1	2	1	2	2	2	1	1	2	1	1	1	1	2	27	0	0	2	1	0	1	0	0	4	0
818	2	2	2	2	2	2	1	5	1	2	2	2	4	2	2	3	2	1	1	2	3	2	3	4	3	3	2	1	1	1	36	1	2	3	2	2	1	0	0	10	1
819	1	2	2	2	2	2	1	3	1	4	2	2	2	1	1	1	1	1	1	1	1	4	1	1	1	1	2	3	3	1	25	0	0	0	0	0	1	0	0	1	0
820	2	2	2	2	2	1	1	4	2	1	2	2	4	2	2	1	1	2	3	2	2	1	2	3	1	2	3	1	1	2	31	0	1	2	0	1	2	0	0	6	1
821	1	2	2	2	2	2	2	5	1	3	2	2	2	2	2	1	1	2	1	2	1	1	1	1	1	1	1	1	1	1	21	0	1	0	0	0	0	0	0	1	0
822	1	3	2	1	2	2	2	3	2	4	2	2	2	2	4	1	1	1	1	1	1	2	3	1	1	1	2	1	1	1	25	0	2	3	0	0	1	0	0	6	1
823	2	1	1	1	2	2	1	3	2	2	2	2	4	2	4	1	1	1	1	2	1	1	1	1	1	1	1	1	1	1	22	0	1	0	0	0	0	0	0	1	0
824	1	1	1	2	2	2	1	5	1	4	2	2	3	1	2	2	2	1	1	1	1	4	3	2	1	2	3	1	1	1	29	0	2	1	0	1	2	0	0	6	1
825	2	1	1	1	2	2	1	5	1	3	1	2	1	2	2	1	2	1	2	1	1	3	2	3	3	3	3	1	1	1	32	0	1	2	2	2	2	0	0	9	1
826	2	1	1	2	2	2	1	1	2	1	2	2	2	2	2	1	1	1	2	1	1	1	2	1	1	2	1	2	3	1	25	0	1	0	0	1	0	0	0	2	0
827	2	1	1	2	2	2	1	3	2	1	2	2	3	2	2	1	2	2	1	1	1	1	1	2	4	4	2	4	3	1	34	0	0	1	3	3	1	3	2	13	1
828	2	1	1	3	2	2	1	5	1	2	2	2	2	2	3	1	3	1	3	1	1	2	2	2	1	2	1	1	1	1	28	0	1	1	0	1	1	0	0	4	0
829	2	1	1	2	2	2	1	4	2	2	1	2	4	2	3	3	1	1	1	1	3	2	2	1	3	4	2	1	1	1	32	0	1	2	2	3	1	0	0	9	1
830	2	1	1	2	2	2	1	3	2	2	2	2	2	1	1	2	1	2	2	1	1	2	1	1	1	1	1	1	1	1	21	0	2	0	0	0	1	0	0	3	0
831	2	1	2	4	2	2	1	1	1	2	2	2	4	1	2	2	2	5	5	5	2	2	1	2	4	5	2	4	3	2	49	1	0	1	3	3	1	3	2	13	1
832	2	1	1	3	2	2	1	2	2	2	2	2	4	2	2	2	2	2	2	2	2	2	2	4	2	2	2	1	1	2	34	0	1	3	1	1	1	0	0	7	1
833	2	1	1	2	2	2	2	5	2	2	2	2	2	2	1	1	1	1	1	1	1	1	1	2	3	4	2	1	1	1	25	0	0	1	2	3	1	0	0	7	1
834	2	1	1	5	2	2	1	3	2	1	2	2	4	1	1	2	1	2	1	2	2	1	3	2	1	3	2	1	1	2	28	0	2	1	0	2	1	0	0	6	1
835	2	1	1	3	2	2	1	4	2	1	2	2	4	2	1	2	2	2	1	1	2	1	3	1	2	1	1	1	1	2	26	0	2	3	1	0	1	0	0	7	1
836	2	1	2	2	2	2	1	3	2	2	2	2	4	2	1	2	1	2	2	1	1	1	2	1	2	2	2	1	1	1	25	0	1	0	1	1	1	0	0	4	0
837	2	1	2	3	2	2	1	2	1	2	1	2	2	2	2	1	2	2	3	2	2	2	1	1	3	1	2	1	1	2	30	0	2	0	2	0	1	0	0	5	0
838	1	1	1	1	2	2	1	5	1	4	2	2	2	1	2	1	1	1	1	2	1	4	2	2	1	1	2	1	1	1	25	0	1	1	0	0	1	0	0	3	0
839	2	1	1	2	2	2	1	1	2	1	1	2	1	2	3	2	3	1	4	5	3	1	3	5	2	1	2	2	2	1	42	1	2	3	1	0	1	1	1	9	1
840	2	1	2	2	2	2	1	2	2	3	2	2	4	2	3	1	2	2	2	2	2	3	2	2	2	3	2	1	1	2	34	0	1	1	1	2	1	0	0	6	1
841	2	1	1	3	2	2	1	4	2	1	2	2	4	3	3	1	2	2	3	2	3	1	1	1	3	4	2	1	1	1	34	0	0	0	2	3	1	0	0	6	1
842	1	1	2	1	2	2	2	5	2	4	1	1	2	2	1	1	1	2	1	1	1	4	2	1	3	3	3	3	2	1	32	0	1	2	2	2	2	2	1	12	1
843	2	1	1	2	2	2	1	3	1	1	2	2	2	1	1	1	1	1	1	1	1	1	1	2	1	1	1	2	2	1	20	0	1	1	0	0	0	0	0	2	0
844	2	1	1	2	2	2	2	5	1	2	2	2	4	1	1	1	1	1	1	1	1	2	3	4	3	1	2	3	2	1	29	0	2	3	2	0	1	2	1	11	1
845	1	1	2	1	2	2	2	5	2	1	2	2	4	2	1	1	1	1	2	2	2	1	3	3	3	2	1	1	1	2	29	0	2	2	2	1	1	0	0	8	1
846	2	1	1	2	2	2	1	3	2	2	2	2	2	2	2	1	1	1	1	2	1	2	2	3	3	3	3	3	2	1	33	0	1	2	2	2	2	2	1	12	1
847	2	1	1	2	2	2	1	5	2	2	2	2	1	2	2	1	2	2	1	2	1	2	1	1	3	1	2	2	1	1	27	0	2	0	2	0	1	0	0	5	0
848	1	1	1	2	2	2	1	1	1	2	2	2	4	2	2	3	3	2	3	2	2	2	5	5	1	1	2	4	3	2	44	1	2	3	0	0	1	3	2	11	1
849	2	1	1	2	2	2	1	5	2	2	1	2	2	2	2	2	1	1	3	2	1	2	1	2	1	2	1	1	1	1	26	0	2	1	0	1	1	0	0	5	0
850	2	1	1	2	2	2	1	5	1	1	2	2	3	2	2	2	2	2	2	2	2	1	2	2	3	4	2	1	1	2	34	0	1	1	2	3	1	0	0	8	1
851	2	1	1	2	2	2	2	1	2	2	2	2	2	1	1	1	1	1	1	1	1	1	2	1	1	1	1	1	2	1	19	0	1	0	0	0	0	0	0	1	0
852	2	1	1	1	2	2	1	4	2	2	2	2	3	2	1	1	2	1	3	2	2	2	3	2	1	3	2	1	1	2	31	0	2	1	0	2	1	0	0	6	1
853	2	1	1	3	2	2	1	1	2	3	1	2	2	2	1	2	2	2	1	1	2	1	3	1	1	1	1	1	1	4	27	0	2	2	0	0	0	0	0	4	0
854	2	1	1	2	2	2	1	1	2	1	2	2	2	2	3	2	3	2	3	2	1	1	4	4	5	2	4	4	3	1	46	1	3	3	2	1	2	3	2	16	1
855	2	1	1	2	2	2	1	4	2	1	2	2	4	2	2	1	1	2	2	2	2	1	2	2	1	1	1	1	1	2	26	0	1	1	0	0	0	0	0	2	0
856	2	1	1	2	2	2	1	2	2	2	2	2	2	1	1	1	1	1	1	2	1	1	1	1	2	1	1	1	2	1	20	0	0	0	1	0	0	0	0	1	0
857	2	1	1	1	2	2	2	3	2	1	2	2	4	1	2	1	2	1	1	1	1	1	1	1	1	1	1	2	2	1	21	0	0	0	0	0	0	0	0	0	0
858	1	1	1	2	2	2	2	5	1	2	2	2	2	2	1	1	1	1	1	2	2	1	1	2	1	1	1	2	1	2	23	0	1	1	0	0	1	0	0	3	0
859	2	1	1	2	2	2	1	1	2	2	2	2	2	1	1	1	1	1	1	1	1	1	1	2	1	1	1	2	1	1	19	0	0	1	0	0	0	0	0	1	0
860	2	1	1	2	2	2	1	5	1	4	1	2	1	1	2	2	2	2	2	2	2	4	2	3	2	1	2	1	1	2	33	0	1	2	1	0	1	0	0	5	0
861	2	1	2	2	2	2	1	3	2	2	2	2	4	2	2	3	1	1	1	1	1	2	2	2	1	2	2	1	1	1	26	0	1	1	0	1	1	0	0	4	0
862	2	1	1	2	2	2	1	3	2	4	2	2	4	1	2	1	1	1	1	1	1	4	1	4	3	4	3	1	1	1	31	0	2	3	2	3	2	0	0	12	1
863	2	1	1	2	2	2	1	1	2	1	2	2	2	1	1	1	1	5	1	1	1	1	2	1	1	1	1	2	2	1	24	0	1	0	0	0	1	0	0	2	0
864	2	1	1	3	2	2	1	1	2	2	2	2	4	1	3	2	2	1	3	2	1	2	4	5	4	4	2	2	2	1	41	1	3	3	3	3	1	1	1	15	1
865	2	1	1	2	2	2	1	2	2	3	1	2	2	3	2	2	2	2	2	2	3	3	2	1	2	2	2	1	1	1	33	0	1	0	1	1	1	0	0	4	0
866	2	1	1	2	2	2	1	3	2	1	2	2	4	1	4	2	3	2	4	5	1	1	2	1	1	2	1	1	1	1	33	0	1	0	0	1	0	0	0	2	0
867	1	1	1	2	2	2	2	3	1	4	2	2	4	3	2	1	3	1	1	2	2	5	2	5	1	3	5	1	1	4	42	1	1	3	0	2	2	0	0	8	1
868	1	1	2	1	2	2	1	1	2	2	2	2	1	2	2	2	1	2	2	2	2	2	4	3	3	3	2	5	2	2	41	1	3	2	2	2	1	2	1	13	1
869	2	1	1	2	2	2	1	1	2	2	2	2	2	2	2	2	2	2	2	2	2	2	2	2	2	1	1	1	1	2	30	0	1	1	1	0	0	0	0	3	0
870	2	1	1	2	2	2	1	3	2	2	2	2	2	1	1	2	1	1	1	2	1	2	1	1	3	1	2	1	1	1	23	0	2	0	2	0	1	0	0	5	0
871	1	3	1	5	2	2	1	5	2	1	2	2	4	1	1	1	1	1	1	1	1	1	2	2	1	1	1	1	1	1	19	0	1	1	0	0	1	0	0	3	0
872	2	1	1	2	2	2	1	3	1	3	2	2	2	2	2	1	1	2	1	2	1	3	1	1	2	1	1	1	1	1	24	0	0	0	1	0	0	0	0	1	0
873	1	1	1	2	2	2	1	4	1	3	2	2	2	1	2	2	1	2	2	2	1	1	2	1	1	1	1	1	1	1	23	0	1	0	0	0	1	0	0	2	0
874	2	1	1	2	2	2	1	3	2	2	2	2	2	2	2	1	2	2	2	1	2	2	2	1	4	4	1	1	1	2	32	0	1	0	3	3	0	0	0	7	1
875	2	1	1	3	2	2	1	4	1	3	2	2	4	2	2	1	1	2	3	5	1	3	3	4	2	1	2	1	1	1	35	1	2	3	1	0	1	0	0	7	1
876	2	1	1	2	2	2	1	3	2	2	2	2	2	1	3	1	1	2	1	1	1	1	2	1	1	1	1	2	2	1	23	0	1	2	0	0	1	0	0	4	0
877	1	1	1	1	2	2	1	1	1	2	2	2	4	1	1	1	1	1	1	2	2	2	1	1	1	3	2	1	1	2	24	0	2	3	0	2	1	0	0	8	1
878	2	1	2	2	2	2	2	4	2	4	2	2	2	2	3	2	1	2	2	1	2	4	2	2	2	3	2	1	1	2	34	0	1	1	1	2	1	0	0	6	1
879	2	1	1	1	2	2	2	5	2	2	2	2	2	1	2	1	1	1	1	2	1	2	1	1	3	1	1	3	1	1	24	0	2	0	2	0	1	0	0	5	0
880	2	1	1	4	2	2	2	4	2	3	2	2	4	1	4	1	1	1	1	1	1	3	1	2	1	1	1	1	1	1	23	0	1	1	0	0	0	0	0	2	0
881	1	1	2	1	2	2	2	3	1	3	2	2	2	1	3	1	1	1	2	1	1	1	1	2	1	1	1	1	1	1	21	0	0	1	0	0	0	0	0	1	0
882	1	1	1	1	2	2	1	1	1	2	2	2	4	2	2	1	1	1	1	1	1	2	4	2	3	2	3	1	1	1	29	0	3	3	2	1	2	0	0	11	1
883	2	1	1	1	2	2	1	3	2	2	2	2	4	2	2	2	2	2	2	2	1	2	2	2	1	2	1	1	1	1	28	0	1	1	0	1	1	0	0	4	0
884	2	1	1	1	2	2	1	1	1	2	2	2	1	1	3	1	1	1	2	2	1	1	3	3	1	1	1	2	1	1	26	0	2	2	0	0	0	0	0	4	0
885	2	1	1	2	2	2	1	3	1	2	2	2	2	2	2	2	2	2	2	2	2	2	3	3	3	3	4	1	1	2	38	1	2	2	2	2	2	0	0	10	1
886	2	1	2	1	2	2	1	3	2	1	2	2	1	1	2	1	1	1	1	1	2	1	2	3	2	1	2	4	1	2	28	0	1	2	1	0	1	0	0	5	0
887	2	1	1	1	2	2	2	3	2	2	2	2	2	1	1	1	1	1	1	1	1	2	2	2	1	1	1	2	2	1	22	0	1	1	0	0	0	0	0	2	0
888	1	1	1	3	2	2	1	3	1	2	2	2	4	2	2	1	1	2	1	2	2	2	2	5	3	3	4	1	1	5	39	1	1	3	2	2	3	0	0	11	1
889	2	1	1	2	2	2	1	3	1	1	2	2	4	1	1	1	1	1	1	1	1	1	1	1	1	2	1	2	2	1	20	0	1	0	0	1	0	0	0	2	0
890	2	1	1	1	2	2	1	4	1	2	2	1	2	2	2	3	1	2	1	1	1	2	2	2	3	4	1	1	1	1	30	0	1	1	2	3	1	0	0	8	1
891	1	1	2	2	2	2	2	5	2	3	2	2	4	1	2	1	1	1	1	1	1	1	2	2	2	1	1	1	1	1	21	0	1	1	1	0	0	0	0	3	0
892	2	1	1	3	2	2	1	6	1	2	1	1	3	3	2	2	4	1	3	2	4	2	1	4	3	4	2	1	1	3	42	1	0	3	2	3	1	0	0	9	1
893	1	2	2	2	2	2	1	3	2	1	2	2	4	4	1	1	1	1	1	1	1	1	2	2	1	1	2	1	2	1	24	0	1	1	0	0	1	0	0	3	0
894	2	1	1	2	2	2	2	3	2	3	2	2	4	2	1	1	2	1	2	2	1	3	5	5	4	4	4	3	2	1	43	1	2	3	3	3	2	2	1	16	1
895	2	1	1	3	2	2	2	3	2	2	2	2	2	2	1	1	1	2	2	1	2	2	2	1	1	1	2	1	2	2	26	0	1	0	0	0	1	0	0	2	0
896	2	1	1	1	2	2	2	5	2	2	2	2	4	2	3	1	2	2	2	2	1	2	3	1	3	1	2	1	1	1	30	0	2	0	2	0	1	0	0	5	0
897	2	1	1	2	2	2	1	1	1	2	2	2	2	2	1	1	1	1	1	1	3	1	2	1	1	1	1	1	1	1	21	0	1	0	0	0	0	0	0	1	0
898	2	1	1	3	2	2	1	5	2	2	2	2	1	2	2	1	1	2	2	1	2	2	3	1	1	1	2	2	2	2	29	0	2	2	0	0	1	1	1	7	1
899	1	1	1	3	2	2	1	5	2	2	2	2	2	1	1	1	1	1	1	1	1	2	1	2	1	1	1	2	4	1	23	0	0	1	0	0	0	0	0	1	0
900	1	1	1	1	2	2	1	1	1	4	1	2	4	2	2	1	1	2	2	4	2	5	5	3	5	2	2	1	1	2	42	1	2	2	2	1	1	0	0	8	1
901	1	1	1	1	2	2	1	1	2	2	2	2	4	2	2	1	1	1	1	1	1	1	1	1	4	3	1	3	1	1	26	0	0	0	3	2	0	0	0	5	0
902	2	1	1	3	2	2	1	3	1	2	1	2	1	2	2	2	2	1	2	2	1	2	3	1	3	3	2	1	1	1	31	0	2	0	2	2	1	0	0	7	1
903	2	1	1	3	2	2	1	3	2	2	2	2	4	2	3	1	2	1	2	1	3	2	2	1	2	2	1	2	1	1	29	0	1	0	1	1	1	0	0	4	0
904	2	1	1	3	2	2	1	5	1	3	2	2	1	1	2	1	2	2	2	2	1	1	2	1	4	4	1	1	1	1	29	0	1	0	3	3	0	0	0	7	1
905	1	1	1	2	2	2	1	5	1	1	1	2	2	2	2	2	2	2	2	2	2	1	1	1	2	1	1	2	1	2	28	0	0	0	1	0	0	0	0	1	0
906	1	1	1	2	2	2	1	4	1	4	2	2	4	1	1	1	2	2	2	2	1	4	2	1	1	3	3	1	1	1	29	0	1	3	0	2	2	0	0	8	1
907	2	1	1	1	2	2	1	5	2	4	1	2	4	5	3	2	2	1	2	1	1	5	2	5	5	3	2	5	2	1	47	1	1	3	2	2	1	2	1	12	1
908	1	1	1	2	2	2	2	5	2	2	2	2	4	2	2	2	1	1	1	2	1	2	1	2	4	4	2	4	3	1	35	1	0	1	3	3	1	3	2	13	1
909	1	3	1	3	2	2	2	5	1	2	2	2	2	3	3	1	2	2	1	1	1	2	3	2	2	1	2	4	3	1	34	0	2	1	1	0	1	3	2	10	1
910	1	2	2	2	2	2	1	3	2	2	2	2	1	2	1	2	1	1	1	1	1	1	1	2	1	2	1	1	1	1	21	0	2	1	0	1	1	0	0	5	0
911	1	2	2	1	1	1	1	1	1	2	2	1	1	2	1	1	1	1	1	1	2	1	2	1	1	1	1	2	1	2	22	0	1	0	0	0	0	0	0	1	0
912	2	2	2	4	2	2	2	1	1	4	2	2	1	2	5	5	4	4	4	3	4	5	3	4	3	1	2	5	2	3	59	1	2	3	2	0	1	2	1	11	1
913	1	2	2	3	1	1	1	1	1	1	1	1	1	1	1	1	1	1	1	1	1	1	2	1	1	1	1	2	1	1	19	0	1	2	0	0	1	0	0	4	0
914	2	1	1	2	2	2	1	5	2	2	2	2	2	1	3	2	2	1	2	1	1	2	2	2	2	1	2	2	1	1	28	0	1	1	1	0	1	0	0	4	0
915	2	1	2	2	2	2	2	3	2	2	1	2	2	2	1	1	1	1	1	2	1	2	1	1	2	1	1	1	4	1	24	0	0	0	1	0	0	0	0	1	0
916	2	1	2	2	2	2	2	3	2	2	2	2	2	2	2	2	2	2	2	2	2	2	2	3	3	3	4	1	1	2	37	1	1	2	2	2	2	0	0	9	1
917	2	1	1	3	2	2	1	1	2	1	1	2	1	2	2	3	3	2	3	2	3	1	3	5	2	1	2	2	2	1	39	1	2	3	1	0	1	1	1	9	1
918	2	1	1	3	2	2	1	4	1	2	1	2	4	5	3	1	1	1	1	1	3	2	4	5	5	2	3	4	3	1	45	1	3	3	2	1	2	3	2	16	1
919	2	1	1	2	2	2	2	5	1	4	2	2	4	1	2	1	1	1	1	1	1	1	2	2	1	1	1	1	5	1	24	0	1	1	0	0	0	0	0	2	0
920	2	1	2	1	2	2	2	1	2	2	2	2	2	2	2	1	1	2	1	3	5	2	1	1	1	1	1	2	1	3	30	0	0	0	0	0	0	0	0	0	0
921	2	1	1	3	2	2	2	5	2	2	1	2	1	2	2	3	2	2	2	2	2	2	2	2	3	2	1	2	2	2	35	1	1	1	2	1	0	1	1	7	1
922	2	1	1	3	2	2	1	1	2	2	2	2	2	2	1	1	1	1	1	1	1	1	1	1	1	1	1	1	2	1	19	0	1	0	0	0	0	0	0	1	0
923	1	1	1	1	1	2	1	5	2	2	2	2	4	2	3	1	1	1	3	2	1	2	2	2	3	4	2	1	1	1	32	0	1	1	2	3	1	0	0	8	1
924	2	3	1	5	2	2	2	5	1	2	2	2	1	1	3	1	2	1	2	2	2	2	3	3	1	3	4	3	2	2	37	1	2	2	0	2	2	2	1	11	1
925	1	1	1	2	2	2	1	1	1	1	2	2	4	1	1	1	1	1	1	1	1	1	1	1	1	1	1	1	1	1	17	0	0	0	0	0	0	0	0	0	0
926	2	1	1	2	2	2	1	5	2	2	2	2	4	2	2	2	2	2	2	2	2	2	3	3	3	3	3	2	2	2	39	1	2	2	2	2	2	1	1	12	1
927	2	1	2	1	2	2	2	3	2	4	2	2	2	2	1	1	1	1	2	1	1	4	1	1	1	1	1	2	3	1	25	0	0	0	0	0	0	0	0	0	0
928	2	1	1	3	2	2	1	3	1	2	2	2	2	2	3	1	2	2	1	2	3	2	2	1	2	2	1	1	1	1	29	0	1	0	1	1	1	0	0	4	0
929	2	1	1	1	2	2	2	5	2	2	2	2	4	2	2	1	1	1	1	2	2	2	1	1	4	3	1	1	1	2	28	0	0	0	3	2	0	0	0	5	0
930	2	1	1	5	2	2	1	5	1	1	2	2	4	2	2	1	3	1	3	2	2	1	4	5	3	2	5	1	1	4	42	1	3	3	2	1	2	0	0	11	1
931	1	1	1	3	2	2	1	5	2	2	2	2	4	1	1	1	1	1	1	2	1	2	2	1	2	2	1	1	2	1	23	0	1	0	1	1	1	0	0	4	0
932	2	1	1	2	2	2	1	4	1	2	2	2	4	3	1	1	2	1	1	1	1	1	2	1	1	1	1	2	1	1	22	0	1	2	0	0	0	0	0	3	0
933	1	1	1	2	2	2	1	3	1	1	2	2	2	2	1	3	2	2	2	1	3	1	2	2	2	1	1	1	1	1	28	0	1	1	1	0	1	0	0	4	0
934	2	1	1	2	2	2	2	3	2	2	2	2	2	1	2	2	2	2	1	1	2	2	2	3	2	1	2	1	1	2	29	0	1	2	1	0	1	0	0	5	0
935	2	1	1	3	2	2	2	3	2	2	2	2	2	1	1	1	2	2	1	2	1	2	1	1	1	1	1	1	3	1	23	0	1	0	0	0	0	0	0	1	0
936	1	1	1	3	2	2	1	1	1	1	2	2	2	3	1	1	2	2	1	1	1	1	1	2	3	4	2	1	1	1	28	0	0	1	2	3	1	0	0	7	1
937	2	1	1	3	2	2	1	3	2	2	2	2	2	1	1	1	1	1	1	1	1	1	1	2	1	1	1	1	1	1	18	0	1	1	0	0	1	0	0	3	0
938	1	1	1	2	2	2	1	2	2	2	2	2	4	3	3	1	1	1	3	1	1	2	4	4	3	5	2	1	1	1	37	1	3	3	2	3	1	0	0	12	1
939	2	1	1	3	2	2	1	5	2	1	2	2	4	1	3	1	1	1	2	1	2	1	3	1	3	1	2	2	1	2	28	0	2	0	2	0	1	0	0	5	0
940	2	1	1	1	2	2	1	3	1	1	2	2	2	1	2	1	1	2	3	2	3	1	1	1	3	4	2	1	1	1	30	0	0	3	2	3	1	0	0	9	1
941	2	1	1	3	2	2	2	2	1	2	2	2	2	2	2	1	2	2	2	2	2	1	1	1	1	1	1	1	1	2	25	0	0	0	0	0	0	0	0	0	0
942	2	1	1	2	2	2	2	5	1	2	2	2	2	2	2	2	2	2	2	2	2	2	3	1	1	1	1	1	1	2	29	0	2	3	0	0	1	0	0	6	1
943	2	1	1	2	2	2	1	1	2	4	2	2	1	2	2	2	2	1	1	2	1	2	2	1	4	4	1	1	1	1	30	0	1	0	3	3	0	0	0	7	1
944	2	1	1	3	2	2	1	3	2	1	1	1	1	1	1	1	2	1	2	1	1	1	2	1	3	1	3	3	2	1	27	0	1	2	2	0	2	2	1	10	1
945	2	1	1	2	2	2	1	1	1	1	2	2	1	2	2	2	1	2	2	5	1	1	1	1	3	4	2	1	1	1	32	0	0	0	2	3	1	0	0	6	1
946	1	1	1	3	1	2	1	5	2	2	2	2	3	4	4	5	4	3	4	3	5	2	2	4	5	3	2	3	2	3	58	1	1	3	2	2	1	2	1	12	1
947	2	1	1	5	2	2	1	3	1	1	2	2	2	1	4	1	1	1	1	1	1	1	3	1	3	1	2	1	2	1	26	0	2	0	2	0	1	0	0	5	0
948	2	1	1	2	2	2	1	3	1	1	2	2	2	2	1	1	1	1	1	2	1	1	2	2	1	1	1	1	2	1	22	0	1	1	0	0	0	0	0	2	0
949	1	1	1	2	2	2	1	3	1	4	2	2	2	2	3	1	1	2	2	2	2	5	3	4	2	1	2	1	1	2	36	1	2	3	1	0	1	0	0	7	1
950	2	1	1	2	2	2	1	5	2	4	2	2	2	1	1	2	1	1	1	1	1	1	1	1	1	2	1	1	1	1	19	0	1	0	0	1	0	0	0	2	0
951	1	1	1	3	2	2	1	4	1	2	2	2	2	1	2	2	1	1	1	1	1	2	3	1	1	1	1	4	3	1	27	0	2	3	0	0	1	3	2	11	1
952	1	1	1	2	2	2	1	1	2	2	2	2	2	1	2	2	1	1	1	1	1	2	1	1	1	1	1	3	1	1	22	0	1	0	0	0	1	0	0	2	0
953	2	1	1	2	2	2	2	3	2	2	2	2	1	3	3	2	2	2	2	1	2	2	3	4	1	3	2	1	1	2	36	1	2	3	0	2	1	0	0	8	1
954	1	1	1	2	2	2	2	3	1	4	2	2	4	1	2	1	1	1	1	1	1	2	3	1	2	2	3	1	1	1	25	0	2	3	1	1	2	0	0	9	1
955	2	1	1	2	2	2	1	5	2	3	2	2	1	2	2	1	1	2	1	1	1	3	1	1	3	3	1	1	1	1	26	0	2	0	2	2	1	0	0	7	1
956	1	1	1	2	1	2	1	5	2	3	2	2	2	1	1	1	1	1	1	1	1	1	2	1	3	3	4	1	1	1	25	0	1	3	2	2	3	0	0	11	1
957	1	1	1	1	2	2	2	5	2	2	2	2	2	1	2	1	1	1	1	1	1	1	1	2	1	1	1	1	1	1	19	0	1	1	0	0	1	0	0	3	0
958	2	1	1	1	2	2	2	5	1	2	1	2	4	2	1	1	2	1	1	1	1	1	3	3	1	1	2	2	2	1	26	0	2	2	0	0	1	1	1	7	1
959	1	1	1	4	1	2	1	3	1	2	1	2	1	1	3	2	2	1	1	5	1	2	5	3	5	3	3	2	2	1	42	1	2	2	2	2	2	1	1	12	1
960	1	1	1	2	2	2	1	1	2	4	2	2	2	2	2	2	2	2	2	2	2	2	1	1	1	1	2	1	1	2	28	0	2	0	0	0	1	0	0	3	0
961	2	1	1	2	2	2	1	5	2	4	2	2	4	2	2	1	2	1	2	1	2	4	1	1	3	1	1	1	1	2	28	0	2	0	2	0	1	0	0	5	0
962	1	1	1	2	2	2	2	5	2	1	2	2	1	1	2	2	2	2	2	1	1	1	2	4	2	2	2	2	1	1	30	0	1	3	1	1	1	0	0	7	1
963	1	1	1	2	2	2	1	5	2	1	2	2	2	1	1	1	2	2	2	2	1	1	1	1	2	1	2	1	1	1	23	0	2	3	1	0	1	0	0	7	1
964	1	1	1	2	2	2	1	1	1	2	2	2	4	2	3	2	1	1	1	2	2	2	3	4	3	1	2	3	2	2	36	1	2	3	2	0	1	2	1	11	1
965	2	1	1	2	2	2	2	5	2	2	2	2	1	1	1	1	1	1	1	2	1	2	1	2	1	1	1	1	4	1	23	0	1	1	0	0	0	0	0	2	0
966	1	1	1	2	2	2	1	1	2	2	2	2	2	2	2	2	2	2	2	2	2	2	2	1	2	2	2	1	1	2	31	0	1	0	1	1	1	0	0	4	0
967	2	1	1	1	2	2	2	5	2	1	2	2	1	1	2	1	2	2	2	2	1	1	3	2	1	1	2	2	1	1	27	0	2	1	0	0	1	0	0	4	0
968	2	1	1	2	2	2	2	5	1	2	2	2	1	1	2	2	1	2	1	2	1	2	1	2	1	1	2	2	1	1	25	0	2	1	0	0	1	0	0	4	0
969	2	1	1	2	2	2	1	3	1	2	1	2	2	1	3	2	1	2	1	2	1	2	1	2	1	2	3	1	1	1	27	0	2	1	0	1	2	0	0	6	1
970	2	1	1	2	2	2	2	1	1	1	2	2	1	2	1	4	5	3	4	3	3	1	4	3	5	3	2	5	2	1	51	1	3	2	2	2	1	2	1	13	1
971	2	1	1	2	2	2	1	5	2	2	1	2	4	1	2	1	2	2	2	1	1	2	1	1	3	4	1	2	1	1	28	0	0	0	2	3	1	0	0	6	1
972	1	1	1	2	2	2	1	3	2	3	2	2	2	1	1	1	1	1	1	1	1	1	1	1	2	1	1	1	1	1	18	0	1	2	1	0	1	0	0	5	0
973	1	1	1	2	1	1	1	3	1	1	2	2	2	1	2	5	4	2	5	5	1	1	5	3	5	2	2	1	1	1	46	1	2	2	2	1	1	0	0	8	1
974	2	1	1	2	2	2	1	3	2	3	2	2	4	2	2	1	2	1	1	1	3	3	4	4	3	5	2	1	1	1	37	1	3	3	2	3	1	0	0	12	1
975	2	1	1	5	1	1	2	4	2	1	2	2	2	2	2	1	5	1	5	4	2	1	2	3	3	1	5	3	2	2	44	1	1	2	2	0	2	2	1	10	1
976	2	1	1	4	2	2	1	1	2	1	2	2	2	2	2	2	1	2	1	3	2	1	2	3	3	4	2	1	1	2	34	0	1	2	2	3	1	0	0	9	1
977	2	1	1	2	2	2	1	5	2	1	2	2	1	2	1	1	1	1	2	2	1	1	3	4	3	4	3	3	2	1	35	1	2	3	2	3	2	2	1	15	1
978	2	1	1	3	2	2	1	1	1	1	1	2	4	3	2	2	1	2	2	1	1	1	1	3	1	3	3	3	2	1	32	0	2	2	0	2	2	2	1	11	1
979	2	1	1	2	2	2	2	5	2	2	2	2	1	1	2	1	1	1	2	2	1	1	1	1	1	1	1	2	1	1	21	0	0	0	0	0	0	0	0	0	0
980	2	1	1	3	2	2	1	5	2	1	2	2	2	2	2	1	1	2	1	2	1	1	3	3	3	3	3	2	2	1	33	0	2	2	2	2	2	1	1	12	1
981	1	1	1	2	1	2	2	5	1	4	2	2	4	2	3	3	3	2	3	2	3	5	5	3	5	3	3	1	1	1	48	1	2	2	2	2	2	0	0	10	1
982	1	1	1	4	1	1	1	5	1	3	2	2	4	1	2	1	2	1	2	1	1	1	1	3	1	1	1	2	2	1	24	0	2	2	0	0	1	1	1	7	1
983	2	1	1	3	2	2	1	3	1	2	2	2	2	2	2	2	2	1	1	2	1	2	3	2	1	2	1	1	1	1	27	0	2	1	0	1	1	0	0	5	0
984	2	1	1	2	2	2	1	2	1	2	2	1	2	2	3	2	1	1	2	2	2	2	2	2	1	1	2	1	1	2	29	0	1	1	0	0	1	0	0	3	0
985	2	1	1	1	2	2	1	3	1	1	2	2	4	2	2	1	2	1	1	1	2	1	1	2	3	4	2	2	1	2	30	0	0	1	2	3	1	0	0	7	1
986	2	1	1	1	2	2	1	5	2	2	2	2	4	1	2	1	2	1	1	2	1	2	3	1	3	4	3	1	1	1	30	0	2	3	2	3	2	0	0	12	1
987	1	1	1	2	2	2	1	5	2	2	2	2	2	1	1	1	1	1	1	1	1	2	2	1	1	1	1	1	1	1	19	0	1	2	0	0	1	0	0	4	0
988	2	1	1	3	2	2	1	5	2	1	2	2	1	2	1	1	1	1	1	1	1	1	1	1	1	2	1	2	3	1	22	0	1	0	0	1	0	0	0	2	0
989	1	1	1	3	2	2	1	5	1	1	2	2	4	1	1	1	1	1	1	1	1	1	2	2	3	4	1	1	2	1	25	0	1	1	2	3	1	0	0	8	1
990	1	1	1	2	2	2	1	1	1	4	1	2	3	1	2	2	1	2	1	1	1	1	2	2	1	1	2	1	1	1	23	0	1	1	0	0	1	0	0	3	0
991	1	1	1	2	2	2	1	4	1	1	2	2	2	1	2	5	1	2	1	5	1	1	2	2	3	2	1	2	2	1	34	0	1	1	2	1	0	1	1	7	1
992	1	1	1	2	2	2	2	5	2	2	2	2	2	1	1	1	1	1	1	1	1	1	1	1	2	1	1	1	2	1	19	0	0	0	1	0	0	0	0	1	0
993	1	1	1	2	2	2	2	3	1	1	2	2	4	1	4	1	2	2	2	2	1	1	3	1	1	1	1	1	1	1	26	0	2	3	0	0	1	0	0	6	1
994	1	1	1	3	2	2	2	6	2	2	2	2	1	2	2	2	2	2	2	2	2	2	3	2	2	1	2	4	3	2	37	1	2	1	1	0	1	3	2	10	1
995	1	1	1	2	2	2	1	3	2	2	2	2	2	1	2	1	2	1	2	2	1	2	2	2	1	1	2	3	1	1	27	0	1	1	0	0	1	0	0	3	0
996	2	1	1	3	2	2	1	3	2	2	1	2	1	1	1	1	1	1	1	2	1	2	2	1	1	1	1	1	1	1	20	0	1	2	0	0	0	0	0	3	0
997	2	1	1	2	2	2	1	3	2	2	2	2	2	1	2	2	2	1	2	1	1	2	2	2	2	1	1	2	2	1	27	0	1	1	1	0	0	0	0	3	0
998	1	1	1	1	2	2	1	3	1	2	2	2	4	2	1	3	1	2	2	1	1	2	2	2	2	3	1	1	1	1	28	0	1	1	1	2	1	0	0	6	1
999	1	1	1	1	2	2	1	3	2	2	2	2	4	2	2	2	1	1	1	1	1	2	2	1	2	1	2	2	5	1	29	0	1	0	1	0	1	0	0	3	0
1000	1	1	1	1	2	2	1	5	2	4	2	2	4	2	3	1	2	1	1	2	2	4	2	2	2	1	2	1	1	2	31	0	1	1	1	0	1	0	0	4	0
1001	1	1	1	3	2	2	1	3	1	2	2	2	2	2	1	2	1	2	2	1	2	2	1	2	1	3	2	1	1	2	28	0	2	1	0	2	1	0	0	6	1
1002	1	1	1	3	2	2	1	1	1	2	2	2	4	1	1	1	1	1	1	1	1	2	1	1	3	3	2	4	1	1	26	0	2	0	2	2	1	0	0	7	1
1003	1	1	1	2	2	2	1	5	1	4	2	2	2	2	2	1	1	1	1	2	1	4	1	4	1	3	1	1	1	1	28	0	2	3	0	2	1	0	0	8	1
